# Supplementary material for: Sequencing of methylase-accessible regions in integral circular extrachromosomal DNA reveals differences in chromatin structure
Source: Epigenetics Chromatin. 2021 Aug 23;14:40. doi: 10.1186/s13072-021-00416-5 (PMC8383416; doi:10.1186/s13072-021-00416-5)
Supplement: Supplementary file 2 — Additional file 2: Table S1. The profiles of the ecDNAs. [file 13072_2021_416_MOESM2_ESM.xls]

Supplementary Table 1. The profiles of the ecDNAs.
reads_id	chr	strand	genome_right_junction_start_site	genome_right_junction_end_site	genome_left_junction_start_site	genome_left_junction_end_site	ecDNA_left_junction_start_site	ecDNA_left_junction_end_site	ecDNA_right_junction_start_site	ecDNA_right_junction_end_site
33b5aacc-0aba-4cb6-a016-06d64be3fa7e	chr7	-1	143318675	143318939	143532748	143533185	38	469	475	727
33b5aacc-0aba-4cb6-a016-06d64be3fa7e	chr7	-1	143397897	143398128	143532748	143533185	38	469	475	699
33b5aacc-0aba-4cb6-a016-06d64be3fa7e	chr7	-1	143318675	143318948	143532750	143533185	38	467	467	727
33b5aacc-0aba-4cb6-a016-06d64be3fa7e	chr7	-1	143397897	143398137	143532750	143533185	38	467	467	699
1742cb20-d9b5-40e4-8bc1-04b62d27160b	chr3	-1	154560429	154560690	154561665	154566185	26	4389	4542	4785
1742cb20-d9b5-40e4-8bc1-04b62d27160b	chr3	-1	154560429	154560690	154561665	154566185	26	4389	4542	4785
1899dd7d-da3e-4e3b-a7a7-8d126255aaad	chr22	-1	21780800	21782187	21860277	21862659	28	2243	2243	3561
1899dd7d-da3e-4e3b-a7a7-8d126255aaad	chr22	-1	21780800	21782954	21861068	21862659	28	1519	1524	3561
6a1faa5c-d34a-4d8d-b708-5e911e532489	chr9	1	41362963	41363989	41463756	41465198	27	1409	1410	2390
6a1faa5c-d34a-4d8d-b708-5e911e532489	chr9	1	41362957	41363989	41463756	41465192	27	1403	1403	2390
5cb35fbd-e539-4ce8-8097-49e19cf75467	chr2	1	92319037	92319546	92320920	92326171	27	4852	4852	5352
5cb35fbd-e539-4ce8-8097-49e19cf75467	chr2	1	92315942	92316153	92317178	92323414	27	5147	5147	5355
51d8263a-49d0-4f03-b5ed-947cb86ab797	chr10	-1	42395390	42397283	42599304	42600538	45	1244	1252	3075
51d8263a-49d0-4f03-b5ed-947cb86ab797	chr10	-1	42395390	42397283	42596702	42597644	45	940	1252	3075
09bfd9e4-cc50-4067-930e-7c5fc916e813	chr10	1	9123161	9125162	9280059	9282040	37	1816	1817	3617
09bfd9e4-cc50-4067-930e-7c5fc916e813	chr10	1	9123161	9125162	9280059	9282040	37	1816	1817	3617
9614b220-4f24-4ccb-afd6-cddcdd90f203	chrM	1	0	1331	15650	16525	101	907	947	2174
9614b220-4f24-4ccb-afd6-cddcdd90f203	chrM	1	0	1331	15650	16525	101	907	947	2174
333a22e8-9a19-4337-be80-2e14d6904ded	chrM	1	176	536	14934	16350	3749	4847	5149	5468
333a22e8-9a19-4337-be80-2e14d6904ded	chrM	1	176	536	14934	16350	3749	4847	5149	5468
33e92acd-717f-4d72-aec9-1967c1423970	chr4	1	49209544	49211797	49584514	49587078	40	2518	2535	4205
33e92acd-717f-4d72-aec9-1967c1423970	chr4	1	49209544	49211797	49584514	49587078	40	2518	2535	4205
bc3b6cc4-e755-44e6-bfd8-5003d8da4f5e	chr8	-1	7283356	7285985	7740084	7743239	23	3080	3089	5629
bc3b6cc4-e755-44e6-bfd8-5003d8da4f5e	chr8	-1	7283356	7285985	7740084	7743239	23	3080	3089	5629
15155fb9-2f6d-4b08-8266-0750b0499b2c	chr7	1	102215513	102215713	102314159	102315569	29	1412	1704	1893
15155fb9-2f6d-4b08-8266-0750b0499b2c	chr7	1	102215513	102215713	102314159	102315569	29	1412	1704	1893
d0a315cb-675e-4fb2-adff-0d6dec91a6ab	chr2	1	89532043	89532830	89987780	89988852	30	1068	1179	1838
d0a315cb-675e-4fb2-adff-0d6dec91a6ab	chr2	1	89532043	89532830	89987780	89988852	30	1068	1179	1838
14154df3-6d61-481e-94ee-0b831cd34cf9	chr1	1	121484071	121484570	121484579	121484710	22	151	185	663
1616bf74-82ad-408a-8278-92ce1e4763d0	chr8	-1	86575494	86575618	86747293	86747775	28	497	537	655
0d72bcf9-5359-445e-a5c3-116c41cce204	chr16	-1	32710490	32717162	33176545	33182792	31	6114	6115	11699
0d72bcf9-5359-445e-a5c3-116c41cce204	chr16	1	32234920	32241584	32710246	32716497	31	6114	6115	11699
0d72bcf9-5359-445e-a5c3-116c41cce204	chr16	1	32234920	32241584	32710246	32716497	31	6114	6115	11699
0d72bcf9-5359-445e-a5c3-116c41cce204	chr16	-1	32710490	32717162	33176545	33182792	31	6114	6115	11699
2150d998-1018-4061-84cc-47d7dd8fc4f1	chr14	-1	19610307	19611230	19964019	19965966	19	1848	1910	2747
2150d998-1018-4061-84cc-47d7dd8fc4f1	chr14	-1	19610307	19611230	19964019	19965966	19	1848	1910	2747
272bcf8b-51ae-400e-9dab-2021b4ceed68	chr11	1	104380722	104390407	104390455	104390769	26	329	9605	18460
272bcf8b-51ae-400e-9dab-2021b4ceed68	chr11	1	104380722	104390407	104390455	104390769	26	329	9605	18460
8b814126-2c76-4b93-8c79-acd7fb95ad65	chr9	-1	68481731	68484283	68697668	68700550	28	2834	2836	5119
c727763f-19e1-4e8d-8ee2-3aaa1c32a3d8	chr22	-1	23178557	23178948	23182435	23197032	24	13646	16265	16621
c727763f-19e1-4e8d-8ee2-3aaa1c32a3d8	chr22	-1	23178557	23178948	23182435	23197032	24	13646	16265	16621
18449afe-a9dd-4b85-9abf-f8daba5a11b9	chr9	-1	68465590	68466228	68477078	68479276	29	2125	2138	2759
18449afe-a9dd-4b85-9abf-f8daba5a11b9	chr9	1	68715732	68716369	69041704	69043899	29	2125	2138	2759
18449afe-a9dd-4b85-9abf-f8daba5a11b9	chr9	-1	68465590	68466228	68477078	68479276	29	2125	2138	2759
18449afe-a9dd-4b85-9abf-f8daba5a11b9	chr9	1	68715732	68716369	69041704	69043899	29	2125	2138	2759
18449afe-a9dd-4b85-9abf-f8daba5a11b9	chr9	1	68477194	68479235	68715732	68716369	2138	2759	3459	5269
18449afe-a9dd-4b85-9abf-f8daba5a11b9	chr9	1	68465580	68466236	68715732	68716369	2138	2759	2775	3359
18449afe-a9dd-4b85-9abf-f8daba5a11b9	chr9	-1	69041745	69043783	69054749	69055404	2775	3359	3459	5269
18449afe-a9dd-4b85-9abf-f8daba5a11b9	chr9	-1	68702728	68704765	68715724	68716379	2775	3359	3459	5269
2b118237-ce57-4de3-a5ba-0a91d5eaebb2	chr7	1	23972024	23972392	23973270	23973862	1805	2337	3054	3393
2b118237-ce57-4de3-a5ba-0a91d5eaebb2	chr7	1	23972024	23972392	23973270	23973862	1805	2337	3054	3393
7d7f26e7-db58-44fa-9669-14a16ea432f6	chr14	-1	55370686	55372353	55374314	55374866	13259	13748	15206	16583
7d7f26e7-db58-44fa-9669-14a16ea432f6	chr14	-1	55370686	55372353	55374314	55374866	13259	13748	15206	16583
ea44d1e4-55ee-4f2a-8d18-5494135328fe	chr10	-1	42386007	42386091	42596699	42598421	26	1659	1659	1742
ea44d1e4-55ee-4f2a-8d18-5494135328fe	chr10	-1	42393387	42393471	42596699	42598421	26	1659	1659	1742
8b45cab0-8b71-48e8-8457-b9b191a9ff89	chr9	-1	66485390	66486407	66493387	66496227	2211	4920	4942	5951
8b45cab0-8b71-48e8-8457-b9b191a9ff89	chr9	-1	66485390	66486407	66493387	66496227	2211	4920	4942	5951
e06ae037-5416-4dfd-b829-ba09d67a3385	chr16	-1	46400496	46403093	46432407	46435129	23	2710	2711	5284
e06ae037-5416-4dfd-b829-ba09d67a3385	chr16	-1	46400496	46403093	46420347	46423084	23	2710	2711	5284
e06ae037-5416-4dfd-b829-ba09d67a3385	chr16	-1	46394688	46397299	46432407	46435129	23	2710	2715	5284
e06ae037-5416-4dfd-b829-ba09d67a3385	chr16	-1	46394688	46397299	46420341	46423084	23	2715	2715	5284
e06ae037-5416-4dfd-b829-ba09d67a3385	chr16	-1	46406608	46409176	46432407	46435129	23	2710	2711	5284
e06ae037-5416-4dfd-b829-ba09d67a3385	chr16	-1	46406608	46409176	46420347	46423084	23	2710	2711	5284
49b3e0b4-0c35-4bba-b0b5-28cd80c3629f	chr3	-1	130317560	130318113	130318931	130321791	7385	10101	10186	10695
34e4eb0b-de44-4a23-b076-7e61c3db97a7	chr6	1	58773614	58774704	58776747	58780066	27	3048	3049	3997
efd4dbd3-6e48-4515-a244-66cd0b19e569	chr8	1	86729433	86731922	86783491	86787620	35	4097	4097	6536
efd4dbd3-6e48-4515-a244-66cd0b19e569	chr8	1	86729433	86731922	86810959	86815088	35	4097	4097	6536
efd4dbd3-6e48-4515-a244-66cd0b19e569	chr8	1	86729433	86731922	86798766	86802895	35	4097	4097	6536
efd4dbd3-6e48-4515-a244-66cd0b19e569	chr8	1	86729433	86731922	86823153	86827282	35	4097	4097	6536
efd4dbd3-6e48-4515-a244-66cd0b19e569	chr8	-1	86563060	86565549	86727774	86731908	35	4097	4097	6536
efd4dbd3-6e48-4515-a244-66cd0b19e569	chr8	-1	86563060	86565553	86727778	86731908	35	4093	4093	6536
31e282f3-9faf-4e50-9728-cc552ea1c814	chr10	-1	42398076	42400813	42530131	42535712	34	5231	5705	8188
31e282f3-9faf-4e50-9728-cc552ea1c814	chr10	-1	42398076	42400813	42530131	42535712	34	5231	5705	8188
48987065-777f-47d8-b004-fadc9f226a12	chr13	-1	50888390	50889815	50890342	50890537	2563	2739	2786	4000
48987065-777f-47d8-b004-fadc9f226a12	chr13	-1	50888390	50889815	50890342	50890537	2563	2739	2786	4000
83b9fcd9-ac67-416c-9e4b-edac48ac6206	chr16	-1	21496734	21497079	21926781	21929867	29	2896	4303	4611
83b9fcd9-ac67-416c-9e4b-edac48ac6206	chr16	-1	21496734	21497079	21926781	21929867	29	2896	4303	4611
6ca124b4-e90e-4a29-a33b-822530c149a5	chr16	-1	46390808	46391554	46431910	46432908	25	1007	1007	1744
6ca124b4-e90e-4a29-a33b-822530c149a5	chr16	-1	46402727	46403473	46431910	46432908	25	1007	1007	1744
6ca124b4-e90e-4a29-a33b-822530c149a5	chr16	-1	46408816	46409556	46431910	46432908	25	1007	1007	1744
6ca124b4-e90e-4a29-a33b-822530c149a5	chr16	-1	46390808	46391554	46419850	46420853	25	1007	1007	1744
6ca124b4-e90e-4a29-a33b-822530c149a5	chr16	-1	46402727	46403473	46419850	46420853	25	1007	1007	1744
6ca124b4-e90e-4a29-a33b-822530c149a5	chr16	-1	46408816	46409556	46419850	46420853	25	1007	1007	1744
6ca124b4-e90e-4a29-a33b-822530c149a5	chr16	-1	46390808	46391559	46431915	46432908	25	1002	1002	1744
6ca124b4-e90e-4a29-a33b-822530c149a5	chr16	-1	46390808	46391559	46419855	46420853	25	1002	1002	1744
6ca124b4-e90e-4a29-a33b-822530c149a5	chr16	-1	46402727	46403478	46431915	46432908	25	1002	1002	1744
6ca124b4-e90e-4a29-a33b-822530c149a5	chr16	-1	46402727	46403478	46419855	46420853	25	1002	1002	1744
62412b20-77e9-43fd-baaa-341ec000beef	chr16	-1	46482936	46483316	46489355	46500460	2844	13709	13709	14077
7ed8abdc-3676-4b39-85dc-a9db66f640bf	chr10	1	42397811	42399343	42533362	42543119	36	9234	10170	11571
7ed8abdc-3676-4b39-85dc-a9db66f640bf	chr10	1	42397811	42399343	42536417	42546177	36	9234	10170	11571
7ed8abdc-3676-4b39-85dc-a9db66f640bf	chr10	1	42397811	42399343	42527592	42537685	36	9235	10170	11571
7ed8abdc-3676-4b39-85dc-a9db66f640bf	chr10	1	42397811	42399343	42531663	42541761	35	9235	10170	11571
7ed8abdc-3676-4b39-85dc-a9db66f640bf	chr10	1	42397811	42399343	42528949	42538703	36	9235	10170	11571
7ed8abdc-3676-4b39-85dc-a9db66f640bf	chr10	1	42397811	42399343	42529970	42540741	36	9235	10170	11571
f64d7732-175e-4922-93ce-2bccffaad07d	chr10	1	42398373	42400810	42527592	42536095	27	7768	10731	13005
f64d7732-175e-4922-93ce-2bccffaad07d	chr10	1	42398373	42400810	42533362	42540848	27	7768	10731	13005
f64d7732-175e-4922-93ce-2bccffaad07d	chr10	1	42398373	42400810	42528955	42537457	33	7773	10731	13005
f64d7732-175e-4922-93ce-2bccffaad07d	chr10	1	42398373	42400810	42527592	42536095	27	7768	10731	13005
f64d7732-175e-4922-93ce-2bccffaad07d	chr10	1	42398373	42400810	42533362	42540848	27	7768	10731	13005
f64d7732-175e-4922-93ce-2bccffaad07d	chr10	1	42398373	42400810	42528955	42537457	33	7773	10731	13005
57cd4949-561b-46df-bc6f-0521c2a262da	chr9	-1	70558662	70560282	70563858	70564310	15010	15443	17050	18535
57cd4949-561b-46df-bc6f-0521c2a262da	chr9	-1	70558662	70560282	70563858	70564310	15010	15443	17050	18535
fdeb4d31-1aef-4612-9017-fa33ec70c3d5	chr1	-1	149512077	149512426	149532081	149532325	29	262	273	601
fdeb4d31-1aef-4612-9017-fa33ec70c3d5	chr1	-1	148602891	148603240	148785621	148785865	29	262	273	601
fdeb4d31-1aef-4612-9017-fa33ec70c3d5	chr1	-1	148764921	148765270	148785621	148785865	29	262	273	601
fdeb4d31-1aef-4612-9017-fa33ec70c3d5	chr1	-1	148602891	148603240	148623592	148623836	29	262	273	601
fdeb4d31-1aef-4612-9017-fa33ec70c3d5	chr1	-1	149512077	149512426	149532081	149532325	29	262	273	601
fdeb4d31-1aef-4612-9017-fa33ec70c3d5	chr1	1	147995976	147996325	148222702	148222946	29	262	273	601
1845a640-56e9-4a75-aa6d-58a1dbeb9533	chr10	-1	42388371	42388510	42391271	42397295	80	5695	5695	5831
1845a640-56e9-4a75-aa6d-58a1dbeb9533	chr10	-1	42384987	42385126	42391271	42397295	80	5695	5695	5831
1845a640-56e9-4a75-aa6d-58a1dbeb9533	chr10	-1	42390558	42390697	42391271	42397295	80	5695	5695	5831
1845a640-56e9-4a75-aa6d-58a1dbeb9533	chr10	-1	42390558	42390836	42391238	42397295	80	5549	5557	5831
1845a640-56e9-4a75-aa6d-58a1dbeb9533	chr10	-1	42384987	42385243	42391238	42397295	80	5549	5579	5831
1845a640-56e9-4a75-aa6d-58a1dbeb9533	chr10	-1	42384987	42385243	42389385	42395643	32	5576	5579	5831
5b6bbe89-6cf6-4276-9bee-d63672d8a139	chr16	1	46399836	46400328	46405581	46407683	30	2113	3724	4213
5b6bbe89-6cf6-4276-9bee-d63672d8a139	chr16	1	46394022	46394520	46405581	46407683	30	2113	3724	4213
5b6bbe89-6cf6-4276-9bee-d63672d8a139	chr16	1	46394022	46394520	46399475	46401571	30	2113	3724	4213
5b6bbe89-6cf6-4276-9bee-d63672d8a139	chr16	-1	46388163	46389798	46422009	46424114	30	2113	2113	3719
5b6bbe89-6cf6-4276-9bee-d63672d8a139	chr16	1	46399836	46400328	46405581	46407683	30	2113	3724	4213
fdac479a-515e-4f62-8fcd-a6129b0fa94f	chr21	-1	9991381	9992397	10138817	10142957	25	3972	4980	5873
fdac479a-515e-4f62-8fcd-a6129b0fa94f	chr21	-1	9991381	9992397	10138817	10142957	25	3972	4980	5873
71d79e79-f07c-466b-8577-b7b8d2f2829c	chr12	-1	62292598	62292762	62293797	62298043	29	3951	4742	4885
667c287d-d7a6-43b0-bd06-53f49ee69d83	chr9	1	68467962	68468465	68713493	68714042	74	621	621	1075
667c287d-d7a6-43b0-bd06-53f49ee69d83	chr9	1	68467958	68468465	68713493	68714038	74	617	617	1075
eb2ab82a-3c18-4dd6-bf3c-47b633ba74b8	chr16	1	46394476	46395580	46434237	46435535	26	1307	1322	2426
eb2ab82a-3c18-4dd6-bf3c-47b633ba74b8	chr16	1	46406373	46407500	46434237	46435535	26	1307	1322	2426
eb2ab82a-3c18-4dd6-bf3c-47b633ba74b8	chr16	1	46400261	46401388	46434237	46435535	26	1307	1322	2426
eb2ab82a-3c18-4dd6-bf3c-47b633ba74b8	chr16	1	46388561	46389649	46434237	46435535	26	1307	1312	2426
eb2ab82a-3c18-4dd6-bf3c-47b633ba74b8	chr16	1	46394476	46395580	46422192	46423490	26	1307	1322	2426
eb2ab82a-3c18-4dd6-bf3c-47b633ba74b8	chr16	1	46406373	46407500	46422192	46423490	26	1307	1322	2426
eb2ab82a-3c18-4dd6-bf3c-47b633ba74b8	chr16	1	46400261	46401388	46422192	46423490	26	1307	1322	2426
eb2ab82a-3c18-4dd6-bf3c-47b633ba74b8	chr16	1	46388561	46389649	46422192	46423490	26	1307	1312	2426
eb2ab82a-3c18-4dd6-bf3c-47b633ba74b8	chr16	1	46394476	46395580	46434237	46435535	26	1307	1322	2426
eb2ab82a-3c18-4dd6-bf3c-47b633ba74b8	chr16	1	46394476	46395580	46422192	46423490	26	1307	1322	2426
eb2ab82a-3c18-4dd6-bf3c-47b633ba74b8	chr16	1	46406373	46407500	46434237	46435535	26	1307	1322	2426
eb2ab82a-3c18-4dd6-bf3c-47b633ba74b8	chr16	1	46406373	46407500	46422192	46423490	26	1307	1322	2426
eb2ab82a-3c18-4dd6-bf3c-47b633ba74b8	chr16	1	46400261	46401388	46434237	46435535	26	1307	1322	2426
eb2ab82a-3c18-4dd6-bf3c-47b633ba74b8	chr16	1	46400261	46401388	46422192	46423490	26	1307	1322	2426
245d1c5d-49fd-42f6-83c1-92ada0f5ffce	chr5	-1	57316664	57323478	57333781	57337068	29	3130	3130	9494
245d1c5d-49fd-42f6-83c1-92ada0f5ffce	chr5	-1	57316664	57323477	57333780	57337068	29	3131	3131	9494
a1f7d988-e258-48dc-b2bb-7b20646f06a6	chr9	1	66941064	66942089	67357186	67358418	26	1217	1220	2154
a19cdf8f-86c7-49fb-b90a-03e17c3dfed2	chr9	1	46722736	46722867	46807093	46808895	56	1820	1822	1954
5d30a9fe-ec4e-4c9f-ba23-04ff6149716d	chr1	1	121392376	121393664	121397331	121397425	2893	2983	3016	4175
55d34ca5-f2f3-497a-8056-69e924c9577e	chr8	-1	43793132	43793705	43821120	43824239	29	2951	2999	3527
14d421e8-166b-4a4d-a96f-40f28f2b2c76	chr16	-1	46405568	46407043	46422347	46424127	32	1810	1813	3262
14d421e8-166b-4a4d-a96f-40f28f2b2c76	chr16	-1	46393648	46395123	46422347	46424127	32	1810	1813	3262
14d421e8-166b-4a4d-a96f-40f28f2b2c76	chr16	-1	46399462	46400931	46422347	46424127	32	1810	1813	3262
14d421e8-166b-4a4d-a96f-40f28f2b2c76	chr16	-1	46413158	46414629	46422347	46424127	32	1810	1817	3262
14d421e8-166b-4a4d-a96f-40f28f2b2c76	chr16	-1	46387809	46389215	46422347	46424127	32	1810	1813	3262
14d421e8-166b-4a4d-a96f-40f28f2b2c76	chr16	-1	46405568	46407043	46422347	46424127	32	1810	1813	3262
141b08dd-11ba-4333-b42b-7508902c7e47	chr10	-1	124025816	124039515	124051636	124062109	28	10139	19859	33127
141b08dd-11ba-4333-b42b-7508902c7e47	chr10	-1	124025816	124039515	124051636	124062109	28	10139	19859	33127
8187e39b-3189-47ac-aa9d-adf0704103e5	chr6	-1	100749004	100749248	100749344	100750149	1276	1973	1988	2214
baa2e6bf-caad-4410-a4ec-bfabe43e5c9c	chrY	-1	9947122	9951653	9951877	9968335	1666	17814	24474	28947
1161c80a-7bd7-4f06-9959-c37cd96882e7	chr10	1	102155046	102188181	102188266	102188993	33	668	29885	55971
1161c80a-7bd7-4f06-9959-c37cd96882e7	chr10	1	102155046	102188181	102188266	102188993	33	668	29885	55971
56ae964c-d232-444f-b1e3-a7bd11d3fb36	chr1	-1	108817035	108818597	108960420	108963319	31	2720	3152	4439
56ae964c-d232-444f-b1e3-a7bd11d3fb36	chr1	-1	108817035	108818597	108960420	108963319	31	2720	3152	4439
6c46ff3c-e5a7-43c0-b66d-854cb94eeb37	chr6	1	58777135	58777303	58777441	58780159	27	2598	2615	2779
6c46ff3c-e5a7-43c0-b66d-854cb94eeb37	chr6	1	58773745	58773908	58777441	58780159	27	2598	2621	2779
6d53f270-3b96-408e-ac9f-2f8c71f1ef6b	chr2	1	89608718	89609785	89911383	89913170	27	1742	1778	2773
6d53f270-3b96-408e-ac9f-2f8c71f1ef6b	chr2	1	89608718	89609785	89911383	89913170	27	1742	1778	2773
8d1a309a-996a-46c4-9c24-e269c4f93537	chr10	1	42384449	42391383	42598087	42600338	10844	12765	14972	21484
8d1a309a-996a-46c4-9c24-e269c4f93537	chr10	1	42390039	42396461	42598087	42600338	10844	12765	14988	21486
8d1a309a-996a-46c4-9c24-e269c4f93537	chr10	1	42383234	42389562	42389851	42392175	10844	13014	15024	21486
8d1a309a-996a-46c4-9c24-e269c4f93537	chr10	1	42383234	42389562	42598087	42600338	10844	12765	15024	21486
8d1a309a-996a-46c4-9c24-e269c4f93537	chr10	-1	42383239	42386066	42596867	42601056	127	3953	7241	10004
8d1a309a-996a-46c4-9c24-e269c4f93537	chr10	-1	42383239	42385400	42596867	42601056	127	3953	7765	10004
8d1a309a-996a-46c4-9c24-e269c4f93537	chr10	-1	42383227	42384693	42596867	42601056	127	3953	7241	8559
8d1a309a-996a-46c4-9c24-e269c4f93537	chr10	-1	42388272	42389423	42596867	42601056	127	3953	4063	5102
8d1a309a-996a-46c4-9c24-e269c4f93537	chr10	-1	42386737	42387792	42596867	42601056	127	3953	4217	5207
8d1a309a-996a-46c4-9c24-e269c4f93537	chr10	-1	42383239	42385400	42389865	42396457	32	5305	7765	10004
7cb0be1f-1934-4f47-8dda-2b56785e2cb2	chr9	-1	68478287	68481960	68699859	68704931	29	4810	4904	8083
c87418de-28dd-4581-8e1a-963681ea76f9	chr10	1	89027674	89029095	89228037	89230122	20	1888	1913	3164
c87418de-28dd-4581-8e1a-963681ea76f9	chr10	1	89027674	89029095	89228037	89230122	20	1888	1913	3164
291df535-3314-443f-b1cf-00d3bb3cfee2	chr15	1	30698551	30700199	30848114	30854101	28	5537	5537	7047
291df535-3314-443f-b1cf-00d3bb3cfee2	chr15	1	30701558	30701912	30848114	30854101	28	5537	7860	8189
291df535-3314-443f-b1cf-00d3bb3cfee2	chr15	1	32739916	32741567	32889613	32895576	50	5537	5537	7047
291df535-3314-443f-b1cf-00d3bb3cfee2	chr15	1	32739915	32741567	32889613	32895575	50	5536	5536	7047
a559d672-4934-4e93-9da3-965997a6867e	chr1	1	408155	408659	581699	582762	21	1027	1365	1836
dec8aee4-8b32-4c59-b490-629b60c11939	chr1	1	148186621	148189375	148653652	148658135	25	4112	4115	6660
643c0cfa-033f-40f8-82db-16388b1041ba	chr3	-1	29738613	29740867	29741157	29741255	2881	2980	3178	5000
7130fd97-e9b2-4c7e-b56d-62a4f369c137	chr2	-1	131250125	131255641	131379848	131390589	32	10171	10174	15176
7130fd97-e9b2-4c7e-b56d-62a4f369c137	chr2	-1	131250125	131255676	131379905	131390589	32	10112	10141	15176
eedd48f3-a2b6-4c69-b7f4-353496d352c1	chr2	-1	96598924	96610584	96616819	96620672	42	3803	3803	15318
eedd48f3-a2b6-4c69-b7f4-353496d352c1	chr2	-1	96598924	96611979	96612803	96615260	29	2419	2419	15318
01741972-7bbe-4155-8e32-ac3995e0c667	chrY	-1	13464277	13469801	13472728	13474456	23	1745	2176	7341
01741972-7bbe-4155-8e32-ac3995e0c667	chrY	-1	13464277	13469801	13481650	13483514	57	1975	2176	7341
a0587904-fe6b-4f53-af53-8d1930556160	chr9	1	44217925	44221765	44425328	44429707	23	4136	4149	7438
a0587904-fe6b-4f53-af53-8d1930556160	chr9	1	44217925	44221765	44425328	44429707	23	4136	4149	7438
dad001b8-50f4-4f32-9dbe-d4165639ea9d	chr10	-1	42383450	42397292	42597740	42599420	33	1701	1703	14834
dad001b8-50f4-4f32-9dbe-d4165639ea9d	chr10	-1	42387269	42397292	42596687	42599420	33	2729	3075	12064
dad001b8-50f4-4f32-9dbe-d4165639ea9d	chr10	-1	42387238	42388926	42596687	42599420	33	2729	12200	13444
dad001b8-50f4-4f32-9dbe-d4165639ea9d	chr10	-1	42386342	42387715	42596687	42599420	33	2729	12967	13933
dad001b8-50f4-4f32-9dbe-d4165639ea9d	chr10	-1	42386324	42387715	42596687	42599420	33	2729	11590	12580
dad001b8-50f4-4f32-9dbe-d4165639ea9d	chr10	-1	42396471	42397295	42596687	42599420	33	2729	14805	15596
dad001b8-50f4-4f32-9dbe-d4165639ea9d	chr10	-1	42383239	42383758	42596687	42599420	33	2729	2729	3309
dad001b8-50f4-4f32-9dbe-d4165639ea9d	chr10	-1	42385618	42386325	42596687	42599420	33	2729	13950	14433
dad001b8-50f4-4f32-9dbe-d4165639ea9d	chr10	-1	42383450	42384030	42596687	42599420	33	2729	14371	14834
dad001b8-50f4-4f32-9dbe-d4165639ea9d	chr10	-1	42396471	42397295	42596687	42599420	33	2729	14805	15596
22881182-dc86-4a8b-9c97-a50ae54829d9	chr10	-1	42393013	42393306	42393986	42394853	28	912	947	1236
22881182-dc86-4a8b-9c97-a50ae54829d9	chr10	-1	42389839	42390123	42393986	42394853	28	912	948	1227
3c671d37-aeb2-44b3-814c-2123c228008f	chr9	-1	70444271	70449012	70897349	70903566	26	5967	6332	10237
5ba78d44-16ba-497e-9d22-d326b4cfefa4	chr5	-1	172599374	172617327	172626047	172629407	71546	74215	80447	94762
5ba78d44-16ba-497e-9d22-d326b4cfefa4	chr5	-1	172599374	172617327	172620774	172621947	77024	77966	80447	94762
5ba78d44-16ba-497e-9d22-d326b4cfefa4	chr5	-1	172599374	172617327	172626047	172629407	71546	74215	80447	94762
5ba78d44-16ba-497e-9d22-d326b4cfefa4	chr5	-1	172620774	172621947	172626047	172629407	71546	74215	77024	77966
5ba78d44-16ba-497e-9d22-d326b4cfefa4	chr5	-1	172620774	172621947	172626047	172629407	71546	74215	77024	77966
5ba78d44-16ba-497e-9d22-d326b4cfefa4	chr5	-1	172599374	172617327	172620774	172621947	77024	77966	80447	94762
f0f0b618-7a04-40c1-8e44-a383bee92e56	chr1	-1	148270467	148270830	148751606	148752402	26	804	821	1180
f0f0b618-7a04-40c1-8e44-a383bee92e56	chr1	-1	148256171	148256534	148751606	148752402	26	804	821	1180
f0f0b618-7a04-40c1-8e44-a383bee92e56	chr1	-1	148303880	148304243	148751606	148752402	26	804	821	1180
f0f0b618-7a04-40c1-8e44-a383bee92e56	chr1	-1	148275231	148275594	148751606	148752402	26	804	821	1180
f0f0b618-7a04-40c1-8e44-a383bee92e56	chr1	-1	148265695	148266058	148751606	148752402	26	804	821	1180
f0f0b618-7a04-40c1-8e44-a383bee92e56	chr1	-1	148270467	148270830	148589558	148590354	26	804	821	1180
f0f0b618-7a04-40c1-8e44-a383bee92e56	chr1	-1	148256171	148256534	148589558	148590354	26	804	821	1180
f0f0b618-7a04-40c1-8e44-a383bee92e56	chr1	-1	148303880	148304243	148589558	148590354	26	804	821	1180
f0f0b618-7a04-40c1-8e44-a383bee92e56	chr1	-1	148275231	148275594	148589558	148590354	26	804	821	1180
f0f0b618-7a04-40c1-8e44-a383bee92e56	chr1	-1	148265695	148266058	148589558	148590354	26	804	821	1180
f0f0b618-7a04-40c1-8e44-a383bee92e56	chr1	-1	148265695	148266079	148751610	148752402	26	799	800	1180
f0f0b618-7a04-40c1-8e44-a383bee92e56	chr1	-1	148265695	148266079	148589562	148590354	26	799	800	1180
142b5d6a-2b7e-41c7-808e-5617d32fa723	chr10	-1	81412723	81414565	81580498	81582364	28	1869	1869	3484
142b5d6a-2b7e-41c7-808e-5617d32fa723	chr10	-1	81412723	81414569	81580502	81582364	28	1865	1865	3484
3f48a354-c37e-4265-af9b-bc7cefa4c57b	chr1	-1	146080658	146081003	146375296	146376259	29	902	903	1216
3f48a354-c37e-4265-af9b-bc7cefa4c57b	chr1	-1	146080658	146081015	146375307	146376259	29	891	891	1216
f52c319f-569c-428f-bf33-1fd6c60c2410	chr13	1	52782815	52783204	53174977	53176763	27	1639	1828	2180
f52c319f-569c-428f-bf33-1fd6c60c2410	chr13	1	52782815	52783204	53174977	53176763	27	1639	1828	2180
475a8ae6-700c-40b3-830f-58a26bcc5877	chr9	-1	46144167	46149535	46354481	46360588	32	5877	5877	10184
475a8ae6-700c-40b3-830f-58a26bcc5877	chr9	1	44842353	44846580	45021925	45028352	32	5877	5880	9153
f0bea909-95bf-45c9-a533-0e011a3849a4	chr20	-1	54889265	54890729	54891614	54891946	2903	3191	3723	4971
e116797e-c0fa-407d-aa3e-49bcb6be08cf	chr15	1	63891106	63891440	63891877	63899595	155	7025	13947	14221
e116797e-c0fa-407d-aa3e-49bcb6be08cf	chr15	1	63891106	63891440	63891877	63899595	155	7025	13947	14221
59d2eab2-e571-4a2c-8a37-c7240f1d9e30	chr10	-1	42383266	42384142	42385592	42393511	361	7994	8080	8933
59d2eab2-e571-4a2c-8a37-c7240f1d9e30	chr10	-1	42383266	42384142	42384142	42392029	28	8080	8080	8933
59d2eab2-e571-4a2c-8a37-c7240f1d9e30	chr10	-1	42383266	42384142	42389710	42396826	298	8080	8080	8933
59d2eab2-e571-4a2c-8a37-c7240f1d9e30	chr10	-1	42383266	42384142	42387520	42395107	311	8080	8080	8933
f25e5c83-fc5e-4958-b0ed-432c31fff650	chr3	-1	137639947	137640016	137641400	137641552	11082	11208	12033	12102
f25e5c83-fc5e-4958-b0ed-432c31fff650	chr3	-1	137639947	137640016	137641400	137641552	11082	11208	12033	12102
1092a746-340f-40e9-934b-9076fd231e3e	chr17	-1	13684247	13686804	13687452	13700600	51	10888	10888	12870
6af6bb17-c237-4179-8fcb-a5b8b392249c	chr14	-1	38441380	38441922	38932329	38933881	783	2269	3682	4175
6af6bb17-c237-4179-8fcb-a5b8b392249c	chr14	-1	38441380	38441922	38932329	38933881	783	2269	3682	4175
5a51ac04-ea40-4de1-84e0-c57d0315a97c	chr7	-1	57683159	57683419	57901422	57901924	29	518	523	782
5a51ac04-ea40-4de1-84e0-c57d0315a97c	chr20	-1	25749128	25749394	26068295	26068797	29	516	523	782
5a51ac04-ea40-4de1-84e0-c57d0315a97c	chr20	-1	25749128	25749407	26068301	26068797	29	510	510	782
7953b03e-1d7c-48cf-8f46-54ed32e178c8	chr4	-1	8793164	8799192	8818217	8823285	34	4921	5665	11441
7953b03e-1d7c-48cf-8f46-54ed32e178c8	chr4	-1	8793164	8799192	8818217	8823285	34	4921	5665	11441
60b33761-2b18-48eb-bf3d-722b7b9c5d4a	chr10	1	39078977	39086793	39115884	39125536	104	9930	10964	18489
60b33761-2b18-48eb-bf3d-722b7b9c5d4a	chr10	1	39104202	39112941	39115884	39125536	104	9930	10122	18530
60b33761-2b18-48eb-bf3d-722b7b9c5d4a	chr10	1	39078977	39086793	39113564	39121834	1280	9939	10964	18489
60b33761-2b18-48eb-bf3d-722b7b9c5d4a	chr10	1	39104202	39112941	39113564	39121834	1280	9939	10122	18530
60b33761-2b18-48eb-bf3d-722b7b9c5d4a	chr10	1	39078977	39086793	39127601	39138000	29	9942	10964	18489
60b33761-2b18-48eb-bf3d-722b7b9c5d4a	chr10	1	39104202	39112941	39127601	39138000	29	9942	10122	18530
60b33761-2b18-48eb-bf3d-722b7b9c5d4a	chr10	1	39078977	39086793	39113859	39124629	29	9942	10964	18489
60b33761-2b18-48eb-bf3d-722b7b9c5d4a	chr10	1	39104202	39112941	39113859	39124629	29	9942	10122	18530
60b33761-2b18-48eb-bf3d-722b7b9c5d4a	chr10	1	39078977	39086793	39115884	39125536	104	9930	10964	18489
60b33761-2b18-48eb-bf3d-722b7b9c5d4a	chr10	1	39078977	39086793	39113564	39121834	1280	9939	10964	18489
60b33761-2b18-48eb-bf3d-722b7b9c5d4a	chr10	1	39078977	39086793	39127601	39138000	29	9942	10964	18489
60b33761-2b18-48eb-bf3d-722b7b9c5d4a	chr10	1	39078977	39086793	39113859	39124629	29	9942	10964	18489
899c7436-be08-4e06-9079-4aef4066166d	chr7	-1	97465480	97465628	97466394	97472818	255	6245	6311	6455
413373e5-b9e6-4955-a9cc-17e1a566da6a	chr20	-1	9531853	9534265	9534853	9536421	2844	4327	10359	12592
413373e5-b9e6-4955-a9cc-17e1a566da6a	chr20	-1	9531853	9534265	9534853	9536421	2844	4327	10359	12592
32adb61c-cd78-49ef-b363-7086516577d0	chr1	-1	363116	363944	625478	626611	28	1145	1145	1870
9c6100e2-89dd-4746-a46e-66768ec7b29f	chr1	-1	47349064	47349632	47549551	47550193	31	660	706	1213
9c6100e2-89dd-4746-a46e-66768ec7b29f	chr1	-1	47349064	47349632	47549551	47550193	31	660	706	1213
96b0223f-443b-4c68-9f1d-06bd2bb2ad46	chr7	1	62753649	62755131	62913719	62915650	26	1819	1819	3186
96b0223f-443b-4c68-9f1d-06bd2bb2ad46	chr7	1	62753645	62755131	62913719	62915646	26	1815	1815	3186
1d969946-fcb6-4b67-ba15-13cd5ca20086	chr3	-1	81747309	81747867	81749870	81753001	27	2995	3536	4061
1d969946-fcb6-4b67-ba15-13cd5ca20086	chr3	-1	81747309	81747867	81749870	81753001	27	2995	3536	4061
1b2717e2-394a-4d8a-a25c-b0c5e7012f12	chrX	-1	134270442	134274968	134364790	134370172	25	5183	5183	9430
1b2717e2-394a-4d8a-a25c-b0c5e7012f12	chrX	-1	134270442	134274972	134364794	134370172	25	5179	5179	9430
88ee2ee4-f1af-48c9-bd70-1548dbe3d405	chr4	-1	27420128	27421733	27424799	27427284	9204	11100	13174	14457
88ee2ee4-f1af-48c9-bd70-1548dbe3d405	chr4	-1	27420128	27421733	27424799	27427284	9204	11100	13174	14457
c9e5fd7d-bf96-4905-bb0c-f0788a092c6a	chr16	1	2626554	2627102	2672635	2673992	28	1328	1553	2039
c9e5fd7d-bf96-4905-bb0c-f0788a092c6a	chr16	1	2626554	2627102	2672635	2673992	28	1328	1553	2039
c6ee8fb2-a5d6-4bbc-a9df-90f1f1e2b2ef	chr19	1	14508107	14508849	14876232	14877580	27	1336	1336	2046
c6ee8fb2-a5d6-4bbc-a9df-90f1f1e2b2ef	chr19	1	14508102	14508849	14876232	14877575	27	1331	1331	2046
8523ad36-a41b-497f-8873-581bb405cf9c	chr7	-1	61635263	61643433	62031218	62033546	292	2558	3095	10999
1b34985a-c18b-4506-8aa8-0060dce6c378	chr16	1	46385803	46397095	46402162	46403567	26	1405	1407	12510
1b34985a-c18b-4506-8aa8-0060dce6c378	chr16	1	46385803	46397095	46408251	46409650	26	1402	1407	12510
8f578882-521b-4b78-88e3-bc0d5791eb00	chr7	1	61967840	61968113	61969896	61974327	173	4404	4790	5046
8f578882-521b-4b78-88e3-bc0d5791eb00	chr7	1	61968349	61968619	61969896	61974327	173	4404	4790	5043
7c07a2ad-5eb1-403e-883a-035abaf40a69	chr7	-1	143412659	143413324	143517421	143518382	25	951	951	1533
7c07a2ad-5eb1-403e-883a-035abaf40a69	chr7	-1	143333441	143334107	143517421	143518382	25	951	951	1533
7c07a2ad-5eb1-403e-883a-035abaf40a69	chr7	-1	143412659	143413324	143517421	143518382	25	951	951	1533
7c07a2ad-5eb1-403e-883a-035abaf40a69	chr7	-1	143333441	143334107	143517421	143518382	25	951	951	1533
afe5582c-90cd-4209-8c1f-1f7468b05d7b	chr6	1	58773713	58773936	58777047	58780165	26	3049	3051	3264
afe5582c-90cd-4209-8c1f-1f7468b05d7b	chr6	1	58773614	58773936	58777047	58780065	26	2951	2951	3264
718ef6af-1976-4f7b-a28a-9afe6899a3fe	chr10	-1	102182150	102182318	102186112	102186638	26	551	551	712
718ef6af-1976-4f7b-a28a-9afe6899a3fe	chr10	-1	102182150	102182324	102186118	102186638	26	545	545	712
70cb7c45-b98b-478b-8e56-959d8a260116	chr1	1	146046984	146056763	146396046	146406208	26	9787	9835	19076
c2b963b7-95f5-4914-9015-a4f3cb9e087a	chr6	-1	69760299	69764521	69766955	69769902	16264	18659	20508	23972
c2b963b7-95f5-4914-9015-a4f3cb9e087a	chr6	-1	69766955	69769902	69771123	69772554	14053	15373	16264	18659
c2b963b7-95f5-4914-9015-a4f3cb9e087a	chr6	-1	69760299	69764521	69766955	69769902	16264	18659	20508	23972
c2b963b7-95f5-4914-9015-a4f3cb9e087a	chr6	-1	69757723	69762192	69766955	69769902	16264	18659	22411	26025
c2b963b7-95f5-4914-9015-a4f3cb9e087a	chr6	-1	69757723	69762192	69766955	69769902	16264	18659	22411	26025
c2b963b7-95f5-4914-9015-a4f3cb9e087a	chr6	-1	69757723	69762192	69762207	69764521	20508	22406	22411	26025
695d1b60-a23f-4e1e-9df2-8806dc2a6d26	chr2	-1	143720671	143721390	143723702	143723886	7281	7459	9052	9630
695d1b60-a23f-4e1e-9df2-8806dc2a6d26	chr2	-1	143720671	143721390	143723702	143723886	7281	7459	9052	9630
7119ca0e-e82a-4449-86fa-65f84e405ba9	chr1	-1	120626782	120636331	120690701	120692741	36	2039	2059	11179
7119ca0e-e82a-4449-86fa-65f84e405ba9	chr1	-1	120626782	120636331	120690701	120692741	36	2039	2059	11179
aabb16f8-f700-425e-9aed-9a4408c20ea4	chr14	-1	56859504	56861949	56863209	56877680	19221	31122	32001	34121
b9267557-9347-4d76-956b-0e1581ff6396	chr3	1	195376452	195378096	195663677	195666201	41	2488	2491	3848
b9267557-9347-4d76-956b-0e1581ff6396	chr3	1	195376452	195378096	195723171	195725700	41	2488	2491	3848
b9267557-9347-4d76-956b-0e1581ff6396	chr3	1	195376452	195378096	195663677	195666201	41	2488	2491	3848
b9267557-9347-4d76-956b-0e1581ff6396	chr3	1	195376452	195378096	195723171	195725700	41	2488	2491	3848
e7273862-f4e1-4db0-a45c-efee94afa312	chr10	1	42398021	42399282	42537573	42546647	231	9024	12450	13600
e7273862-f4e1-4db0-a45c-efee94afa312	chr10	1	42398021	42399282	42527091	42534419	1827	9024	12450	13600
e7273862-f4e1-4db0-a45c-efee94afa312	chr10	1	42398021	42399282	42530106	42539170	230	9021	12450	13600
e7273862-f4e1-4db0-a45c-efee94afa312	chr10	1	42397823	42398926	42530106	42539170	230	9021	12587	13582
e7273862-f4e1-4db0-a45c-efee94afa312	chr10	1	42398021	42399282	42537573	42546647	231	9024	12450	13600
e7273862-f4e1-4db0-a45c-efee94afa312	chr10	1	42398021	42399282	42527091	42534419	1827	9024	12450	13600
e7273862-f4e1-4db0-a45c-efee94afa312	chr10	1	42398021	42399282	42530106	42539170	230	9021	12450	13600
282f94af-bdc8-4d33-ad66-217f05a0e7dc	chr15	-1	30716852	30716976	30833569	30833798	25	246	248	371
282f94af-bdc8-4d33-ad66-217f05a0e7dc	chr15	-1	32758230	32758354	32875030	32875259	25	246	248	371
282f94af-bdc8-4d33-ad66-217f05a0e7dc	chr15	-1	32758230	32758359	32875035	32875259	25	241	241	371
9a5a62e6-2dc4-4fc0-a9b9-1be4730c73e7	chr10	1	39078057	39082924	39115575	39121560	90	6109	6245	11492
9a5a62e6-2dc4-4fc0-a9b9-1be4730c73e7	chr10	1	39078057	39082924	39119840	39126055	93	6104	6245	11492
9a5a62e6-2dc4-4fc0-a9b9-1be4730c73e7	chr10	1	39078057	39082924	39126450	39133299	53	6104	6245	11492
de14d51f-d5e9-41ec-b784-7dc104a65f94	chr4	-1	154293589	154293843	154294851	154298304	5325	8338	8661	8866
1546e94e-ca3f-47a9-a270-e6648229e290	chrX	1	130812087	130812636	130814394	130825574	943	11448	23165	23660
1546e94e-ca3f-47a9-a270-e6648229e290	chrX	1	130812087	130812636	130814394	130825574	943	11448	23165	23660
3aa41013-035d-4a04-bc40-806fab3a591d	chrM	1	125	496	15584	16571	1887	2740	2864	3190
3aa41013-035d-4a04-bc40-806fab3a591d	chrM	1	125	496	15584	16571	1887	2740	2864	3190
19fb7d85-97da-4d26-a2d4-523125ff741e	chr20	-1	53058725	53059088	53063111	53063595	5936	6393	9291	9583
19fb7d85-97da-4d26-a2d4-523125ff741e	chr20	-1	53058725	53059088	53063111	53063595	5936	6393	9291	9583
53f702d2-f04d-4ed4-adff-254d486d08b2	chr2	-1	131191865	131200808	131425248	131444978	29	18897	27188	34461
53f702d2-f04d-4ed4-adff-254d486d08b2	chr2	-1	131191865	131207014	131425248	131444978	29	18897	22352	34461
3150e40e-7491-4b2b-91ee-8228e76b09b1	chr8	1	90590254	90591861	90598877	90601275	6	1979	9231	10515
3150e40e-7491-4b2b-91ee-8228e76b09b1	chr8	1	90590254	90591861	90598877	90601275	6	1979	9231	10515
0beb92a9-ed21-4648-881c-b927944e6123	chr9	1	68461993	68463252	68718696	68720007	29	1302	1318	2342
542ec10d-a482-45cf-8caf-ff3d9dbcd9de	chr11	-1	49559145	49560848	49560981	49563070	4036	5933	6557	7953
fe370f2c-1ca2-4979-a157-caab752c7979	chr14	-1	24273488	24278249	24279955	24280860	10389	11155	12467	16475
756f8100-021b-4c85-8427-4609189d87a7	chr20	-1	54153706	54156900	54157511	54158002	7152	7606	13817	16661
756f8100-021b-4c85-8427-4609189d87a7	chr17	-1	60094492	60095863	60188225	60190870	1550	3944	3945	5192
756f8100-021b-4c85-8427-4609189d87a7	chr20	1	45770138	45771921	45787367	45788283	59	914	7667	9322
756f8100-021b-4c85-8427-4609189d87a7	chr17	-1	60094492	60095863	60188225	60190870	1550	3944	3945	5192
756f8100-021b-4c85-8427-4609189d87a7	chr20	1	45770138	45771921	45787367	45788283	59	914	7667	9322
756f8100-021b-4c85-8427-4609189d87a7	chr20	1	45778378	45779088	45787367	45788283	59	914	9549	10185
756f8100-021b-4c85-8427-4609189d87a7	chr20	1	45778378	45779088	45787367	45788283	59	914	9549	10185
756f8100-021b-4c85-8427-4609189d87a7	chr20	-1	54153706	54156900	54157511	54158002	7152	7606	13817	16661
49fb3261-e24f-4a09-9b05-3c53619d1f6c	chr16	-1	46385801	46388361	46423481	46426855	31	3317	3317	5797
49fb3261-e24f-4a09-9b05-3c53619d1f6c	chr16	-1	46385801	46388361	46423481	46426855	31	3317	3317	5797
5dc08af4-cf2e-4614-91c3-f8a786aeeba5	chr14	1	19623999	19633450	19941945	19952091	25	9608	9610	18571
5dc08af4-cf2e-4614-91c3-f8a786aeeba5	chr14	1	19623988	19633450	19941945	19952082	25	9599	9599	18571
42f613e9-1662-455c-928a-959fafbb60dc	chr17	1	58104925	58105065	58196107	58196842	26	689	690	823
42f613e9-1662-455c-928a-959fafbb60dc	chr17	1	58104899	58105065	58196107	58196628	26	508	662	823
26085eee-e9bf-43b6-9b67-9f7f3a94663a	chr2	-1	96028589	96033437	96034827	96037227	23475	25414	26243	30255
26085eee-e9bf-43b6-9b67-9f7f3a94663a	chr2	-1	96016885	96017597	96028589	96033437	26243	30255	38690	39302
26085eee-e9bf-43b6-9b67-9f7f3a94663a	chr2	-1	96028589	96033437	96034827	96037227	23475	25414	26243	30255
26085eee-e9bf-43b6-9b67-9f7f3a94663a	chr2	-1	96016885	96017597	96034827	96037227	23475	25414	38690	39302
26085eee-e9bf-43b6-9b67-9f7f3a94663a	chr2	-1	96016885	96017597	96028589	96033437	26243	30255	38690	39302
26085eee-e9bf-43b6-9b67-9f7f3a94663a	chr2	-1	96016885	96017597	96034827	96037227	23475	25414	38690	39302
aeceb09d-a12a-4416-8e9c-4a4336ee0837	chr5	-1	6435503	6448723	6448735	6469873	41	19907	21424	34093
aeceb09d-a12a-4416-8e9c-4a4336ee0837	chr5	-1	6435503	6447984	6448735	6469873	41	19907	22116	34093
aeceb09d-a12a-4416-8e9c-4a4336ee0837	chr5	-1	6435503	6447984	6448012	6448723	21424	22116	22116	34093
ca7b72b4-ad69-40cb-a5c7-67e1c51db58e	chr2	1	89582644	89584263	89933957	89938743	26	4521	4521	6028
ca7b72b4-ad69-40cb-a5c7-67e1c51db58e	chr2	1	89582643	89584263	89933957	89938742	26	4520	4520	6028
919b6e1d-fd15-4814-9c38-8a6c964413e0	chr12	-1	17809158	17811509	17812104	17813652	7104	8357	8487	10472
c650837c-6559-40d6-bf21-168914834827	chr12	-1	608056	616005	622401	626534	18167	21531	21860	28476
c650837c-6559-40d6-bf21-168914834827	chr12	-1	608056	616005	622401	626534	18167	21531	21860	28476
4ea89124-7dcd-4a08-9c15-08447c01013b	chr1	-1	108766529	108768676	109010799	109012993	90	2245	2248	4347
4ea89124-7dcd-4a08-9c15-08447c01013b	chr1	-1	108766529	108768687	109010807	109012993	90	2237	2237	4347
dfbbb92a-f230-4b90-b0d1-8bf0ccb9891e	chr7	-1	61293967	61294718	61600331	61611668	17	11070	11070	11811
dfbbb92a-f230-4b90-b0d1-8bf0ccb9891e	chr7	-1	61420697	61421448	61600331	61611668	17	11070	11070	11811
46fff590-71b4-457b-92db-c4093b5056bc	chr20	-1	49416942	49418024	49418737	49418977	2118	2348	2348	3334
46fff590-71b4-457b-92db-c4093b5056bc	chr20	-1	49416942	49418015	49418729	49418977	2118	2356	2357	3334
4a70b316-1335-4a6f-9029-3a5a26ef3513	chr1	-1	142561873	142567232	142942719	142953109	28	9888	9888	14873
9705ac5d-793f-4455-84a4-8f171160a514	chr20	-1	25857424	25860202	26251009	26253806	27	2775	2775	5201
9705ac5d-793f-4455-84a4-8f171160a514	chr20	-1	25857424	25860210	26251017	26253806	27	2767	2767	5201
6d88b4ee-c568-4e80-b86e-9414bee1413a	chr10	1	30930354	30931122	30931174	30931961	29	787	835	1595
6d88b4ee-c568-4e80-b86e-9414bee1413a	chr10	1	30930354	30931122	30931174	30931961	29	787	835	1595
7331eb33-142b-4c6f-b9c2-28a3b7a6d86f	chr1	-1	108798334	108800787	108977879	108981562	31	3579	3579	5689
7331eb33-142b-4c6f-b9c2-28a3b7a6d86f	chr1	-1	108798334	108800800	108977901	108981562	31	3563	3565	5689
7b99b286-3f62-4157-9415-39ba2a45e2bc	chr7	-1	143310753	143327571	143523001	143541096	32	17579	17579	33952
7b99b286-3f62-4157-9415-39ba2a45e2bc	chr7	-1	143310753	143327577	143523007	143541096	32	17573	17573	33952
e5b2c9bf-a331-4655-b32b-efadff4c5fe9	chr10	-1	42385159	42386761	42389357	42397292	734	8196	8205	9584
e5b2c9bf-a331-4655-b32b-efadff4c5fe9	chr10	-1	42387182	42388577	42389357	42397292	734	8196	8218	9582
e5b2c9bf-a331-4655-b32b-efadff4c5fe9	chr10	-1	42383843	42387301	42391785	42397292	734	6318	6321	9557
e5b2c9bf-a331-4655-b32b-efadff4c5fe9	chr10	-1	42383843	42387301	42387775	42394892	25	6318	6321	9557
e85b3f46-c94b-45ec-b5af-603ead715cdb	chr9	-1	4783081	4788310	4789151	4791582	15969	17950	18545	22763
e85b3f46-c94b-45ec-b5af-603ead715cdb	chr9	-1	4783081	4788310	4807344	4809688	2829	4675	18545	22763
e85b3f46-c94b-45ec-b5af-603ead715cdb	chr9	-1	4775309	4777394	4783081	4788310	18545	22763	27026	28752
e85b3f46-c94b-45ec-b5af-603ead715cdb	chr9	-1	4786828	4791582	4807344	4809688	2829	4675	15969	19816
e85b3f46-c94b-45ec-b5af-603ead715cdb	chr9	-1	4783081	4786124	4786828	4791582	15969	19816	20324	22763
e85b3f46-c94b-45ec-b5af-603ead715cdb	chr9	-1	4775309	4777394	4786828	4791582	15969	19816	27026	28752
e85b3f46-c94b-45ec-b5af-603ead715cdb	chr9	-1	4775309	4777394	4783081	4788310	18545	22763	27026	28752
e85b3f46-c94b-45ec-b5af-603ead715cdb	chr9	-1	4775309	4777394	4786828	4791582	15969	19816	27026	28752
e85b3f46-c94b-45ec-b5af-603ead715cdb	chr9	-1	4775309	4777394	4807344	4809688	2829	4675	27026	28752
e85b3f46-c94b-45ec-b5af-603ead715cdb	chr9	-1	4783081	4788310	4807344	4809688	2829	4675	18545	22763
e85b3f46-c94b-45ec-b5af-603ead715cdb	chr9	-1	4786828	4791582	4807344	4809688	2829	4675	15969	19816
e85b3f46-c94b-45ec-b5af-603ead715cdb	chr9	-1	4775309	4777394	4807344	4809688	2829	4675	27026	28752
f7fb49b2-a12f-4b13-a2b9-c52129da0f66	chr1	-1	146098060	146099450	146366023	146367612	27	1544	1619	2820
f7fb49b2-a12f-4b13-a2b9-c52129da0f66	chr1	-1	146098060	146099571	146366043	146367612	27	1524	1524	2820
b2b97fba-059a-4059-a190-87c13a465d36	chr10	-1	42399058	42402346	42527039	42534642	44	8111	11939	15378
b2b97fba-059a-4059-a190-87c13a465d36	chr10	-1	42399058	42402346	42529304	42537698	44	8224	11939	15378
b2b97fba-059a-4059-a190-87c13a465d36	chr10	-1	42399058	42402346	42537797	42546530	44	8216	11939	15378
b2b97fba-059a-4059-a190-87c13a465d36	chr10	-1	42399058	42402346	42536431	42545172	44	8224	11939	15378
b2b97fba-059a-4059-a190-87c13a465d36	chr10	-1	42399058	42402346	42534399	42543472	44	8218	11939	15378
b2b97fba-059a-4059-a190-87c13a465d36	chr10	-1	42399058	42402346	42527039	42534642	44	8111	11939	15378
b2b97fba-059a-4059-a190-87c13a465d36	chr10	-1	42399058	42402346	42529304	42537698	44	8224	11939	15378
b2b97fba-059a-4059-a190-87c13a465d36	chr10	-1	42399058	42402346	42537797	42546530	44	8216	11939	15378
b2b97fba-059a-4059-a190-87c13a465d36	chr10	-1	42399058	42402346	42536431	42545172	44	8224	11939	15378
b2b97fba-059a-4059-a190-87c13a465d36	chr10	-1	42399058	42402346	42534399	42543472	44	8218	11939	15378
83721c4c-8366-49af-a0fe-f1d9e8afd666	chr16	1	46385803	46388375	46421762	46425520	28	2916	3140	5716
83721c4c-8366-49af-a0fe-f1d9e8afd666	chr16	1	46386647	46390062	46421762	46425520	28	2916	2919	5701
83721c4c-8366-49af-a0fe-f1d9e8afd666	chr16	1	46385803	46388375	46421762	46425520	28	2916	3140	5716
83721c4c-8366-49af-a0fe-f1d9e8afd666	chr16	1	46386647	46390062	46421762	46425520	28	2916	2919	5701
cf4df170-1cee-4cc0-a21a-e9675d970c59	chr8	-1	43092751	43093462	43095007	43095383	25	396	398	1097
cf4df170-1cee-4cc0-a21a-e9675d970c59	chr8	-1	43092751	43093462	43096827	43097197	25	386	398	1097
cf4df170-1cee-4cc0-a21a-e9675d970c59	chr8	-1	43092751	43093462	43094837	43095256	25	398	398	1097
195caf08-f6ae-4239-89ee-5c473acd5bb3	chr5	1	69552709	69561875	70039895	70049977	27	9834	9834	18707
195caf08-f6ae-4239-89ee-5c473acd5bb3	chr5	1	69849045	69856205	70039895	70049977	27	9834	9834	16763
195caf08-f6ae-4239-89ee-5c473acd5bb3	chr5	-1	69165983	69173145	69551790	69561875	27	9834	9834	16763
195caf08-f6ae-4239-89ee-5c473acd5bb3	chr5	1	68972969	68982136	69165984	69174061	1966	9831	9831	18707
195caf08-f6ae-4239-89ee-5c473acd5bb3	chr5	1	69552706	69561875	70039895	70049974	27	9831	9831	18707
cfea620b-306d-4b2b-b0d7-33c7a33bcaaa	chr1	-1	16985111	16985437	17074393	17075409	27	942	950	1265
cfea620b-306d-4b2b-b0d7-33c7a33bcaaa	chr1	-1	16985111	16985437	17074393	17075409	27	942	950	1265
fe50f32e-38ee-4d65-afdb-6d46d359df88	chr4	1	190585813	190587679	190613175	190641500	1860	28111	53711	55431
fe50f32e-38ee-4d65-afdb-6d46d359df88	chr4	1	190585813	190587679	190613175	190641500	1860	28111	53711	55431
c39a8def-e37d-43ab-a285-2c68a0ac100e	chr1	1	121484075	121484255	121484878	121485434	28	556	556	729
d18a5097-909a-458f-8d1d-a035a7605e1d	chr6	1	58773611	58774825	58776411	58780165	30	3653	6425	7530
d18a5097-909a-458f-8d1d-a035a7605e1d	chr6	1	58773611	58774825	58776411	58780165	30	3653	6425	7530
d18a5097-909a-458f-8d1d-a035a7605e1d	chr6	1	58773611	58774825	58779468	58780165	30	679	6425	7530
d18a5097-909a-458f-8d1d-a035a7605e1d	chr6	1	58773611	58774825	58779468	58780165	30	679	6425	7530
d18a5097-909a-458f-8d1d-a035a7605e1d	chr6	1	58776258	58779338	58779468	58780165	30	679	8389	11010
d7bc06f2-8134-4ec9-90dc-908b3818c86d	chr1	-1	83891	86677	396714	404432	26	7001	8428	10731
f1797931-4b45-4f42-ba69-5822847c60ae	chr10	-1	42384991	42385248	42386281	42395581	80	8211	8213	8460
f83c0c31-f64c-422c-be9d-464b3d122923	chr2	1	97912899	97918261	98108301	98126631	36	17350	17489	21936
f83c0c31-f64c-422c-be9d-464b3d122923	chr2	1	97912899	97918261	98108301	98126631	36	17350	17489	21936
1f643381-e231-4c31-82dc-75700a610379	chrM	1	0	1654	15255	16565	32	1301	1306	2900
1f643381-e231-4c31-82dc-75700a610379	chrM	1	0	1654	15255	16565	32	1301	1306	2900
6bc5c728-eba8-4e88-9a9a-c11b006cf30b	chr2	-1	39072515	39072995	39073487	39074453	9759	10573	10889	11298
6bc5c728-eba8-4e88-9a9a-c11b006cf30b	chr2	-1	39071407	39071463	39073487	39074453	9759	10573	11731	11787
6bc5c728-eba8-4e88-9a9a-c11b006cf30b	chr2	-1	39071407	39071463	39073487	39074453	9759	10573	11731	11787
6bb50b95-4c8d-45d3-88da-0d8bfb280fe5	chr9	1	66961530	66964606	67327357	67331776	27	4113	4155	6923
6db7fb18-6af4-4e95-9630-69d725445cfa	chr2	-1	16737464	16737711	16739972	16745666	24	5312	6866	7092
6db7fb18-6af4-4e95-9630-69d725445cfa	chr2	-1	16737464	16737711	16739972	16745666	24	5312	6866	7092
4a81559c-e12a-49fd-a5ef-015a772b46f5	chr20	-1	53292142	53292665	53292986	53293267	1515	1772	1779	2244
e89c272d-f293-4a55-95e4-e992f7ef0ca5	chr15	-1	30405806	30406352	30675320	30676176	43	895	895	1363
e89c272d-f293-4a55-95e4-e992f7ef0ca5	chr15	1	30675343	30675888	30874504	30875361	43	895	895	1363
e89c272d-f293-4a55-95e4-e992f7ef0ca5	chr15	1	30675337	30675888	30874504	30875355	43	889	889	1363
e89c272d-f293-4a55-95e4-e992f7ef0ca5	chr15	-1	30405806	30406358	30675326	30676176	43	889	889	1363
4091a2f3-8906-4ce6-83b3-d39b9ecfbb74	chr2	-1	111572838	111576109	111577211	111581940	13187	17429	18176	21104
4091a2f3-8906-4ce6-83b3-d39b9ecfbb74	chr2	-1	111572838	111576109	111577211	111581940	13187	17429	18176	21104
12b1b9c6-9032-4962-bd5b-24859be4dcea	chr12	1	105498299	105500512	105504231	105504589	25	367	16439	18277
12b1b9c6-9032-4962-bd5b-24859be4dcea	chr12	1	105498299	105500512	105504231	105504589	25	367	16439	18277
65865695-1065-461a-9474-adcb7aeb2329	chr9	-1	68463965	68466808	68714745	68719134	54	4296	4503	6860
65865695-1065-461a-9474-adcb7aeb2329	chr9	-1	68463965	68466808	68714745	68719134	54	4296	4503	6860
5b32a9de-c6fb-48fd-83a0-dbde9421ace1	chr7	-1	32563274	32574433	32575485	32575615	23194	23315	24052	33171
5b32a9de-c6fb-48fd-83a0-dbde9421ace1	chr7	-1	32557735	32561409	32563274	32574433	24052	33171	34537	37483
5b32a9de-c6fb-48fd-83a0-dbde9421ace1	chr7	-1	32557735	32561409	32563274	32574433	24052	33171	34537	37483
224721ac-e184-4993-9720-401cdd3c078b	chr10	1	42388736	42391990	42395955	42396969	32	1096	1096	4001
224721ac-e184-4993-9720-401cdd3c078b	chr10	1	42388736	42391990	42392705	42393694	32	1096	1096	4001
5da3b724-d781-4e44-b4da-48169ea2e28d	chr8	-1	86729933	86731957	86769564	86773545	28	3896	3896	5821
5da3b724-d781-4e44-b4da-48169ea2e28d	chr8	-1	86729933	86731957	86833607	86837588	28	3896	3896	5821
5da3b724-d781-4e44-b4da-48169ea2e28d	chr8	-1	86729933	86731957	86797033	86801014	28	3896	3896	5821
5da3b724-d781-4e44-b4da-48169ea2e28d	chr8	-1	86729933	86731957	86821420	86825401	28	3896	3896	5821
5da3b724-d781-4e44-b4da-48169ea2e28d	chr8	-1	86729933	86731957	86781758	86785739	28	3896	3896	5821
11676721-ea06-44af-969b-dd7fea4f9d7e	chr2	-1	90271048	90272392	90539510	90544909	29	5221	5304	6466
11676721-ea06-44af-969b-dd7fea4f9d7e	chr2	-1	90271048	90272392	90539510	90544909	29	5221	5304	6466
53b3a0cb-a0d1-4ea4-9ee2-233058f85444	chr9	1	40893489	40894728	41117512	41118939	37	1342	1361	2460
53b3a0cb-a0d1-4ea4-9ee2-233058f85444	chr9	1	40893489	40894728	41117512	41118939	37	1342	1361	2460
74b58902-c85e-4108-9f74-62b953d53039	chr10	1	42397794	42400383	42528309	42532599	31	4169	5318	7792
74b58902-c85e-4108-9f74-62b953d53039	chr10	1	42400091	42401554	42528309	42532599	31	4169	6345	7781
74b58902-c85e-4108-9f74-62b953d53039	chr10	1	42399430	42402587	42532385	42536665	33	4161	4161	7792
2349854a-d22e-4ee3-b431-e1bf4ece1a01	chr5	-1	109476472	109480256	109480302	109483110	12837	15153	19988	23047
2349854a-d22e-4ee3-b431-e1bf4ece1a01	chr5	-1	109476472	109480256	109480302	109483110	12837	15153	19988	23047
9dbb9e8e-ddaa-4508-96f2-c40a41f10c82	chr10	-1	42399786	42401125	42534243	42536666	26	2416	2429	3652
9dbb9e8e-ddaa-4508-96f2-c40a41f10c82	chr10	-1	42400118	42401465	42534243	42536666	26	2416	2429	3656
9dbb9e8e-ddaa-4508-96f2-c40a41f10c82	chr10	-1	42399786	42401125	42540355	42542780	26	2416	2429	3652
9dbb9e8e-ddaa-4508-96f2-c40a41f10c82	chr10	-1	42400118	42401465	42540355	42542780	26	2416	2429	3656
9dbb9e8e-ddaa-4508-96f2-c40a41f10c82	chr10	-1	42399786	42401125	42543413	42545838	26	2416	2429	3652
9dbb9e8e-ddaa-4508-96f2-c40a41f10c82	chr10	-1	42400118	42401465	42543413	42545838	26	2416	2429	3656
9dbb9e8e-ddaa-4508-96f2-c40a41f10c82	chr10	-1	42399786	42401125	42528469	42530898	26	2419	2429	3652
9dbb9e8e-ddaa-4508-96f2-c40a41f10c82	chr10	-1	42400118	42401465	42528469	42530898	26	2419	2429	3656
9dbb9e8e-ddaa-4508-96f2-c40a41f10c82	chr10	-1	42399786	42401125	42529490	42531913	26	2419	2429	3652
9dbb9e8e-ddaa-4508-96f2-c40a41f10c82	chr10	-1	42400118	42401465	42529490	42531913	26	2419	2429	3656
c9580e2c-9fda-40c5-a222-ce9d28afd28d	chr1	1	142801915	142806381	143230258	143234758	28	4472	4491	8362
c9580e2c-9fda-40c5-a222-ce9d28afd28d	chr1	1	142801915	142806381	143230258	143234758	28	4472	4491	8362
dd9591c8-65bf-4fff-9961-e44a8af61cb3	chr8	-1	91269511	91269796	91271538	91274842	79	3078	3394	3664
dd9591c8-65bf-4fff-9961-e44a8af61cb3	chr8	-1	91269511	91269796	91271538	91274842	79	3078	3394	3664
eb29d0e6-fbb7-43d3-8c34-04e8f270d6f1	chr7	-1	61434791	61434913	61584816	61586028	28	1195	1214	1333
eb29d0e6-fbb7-43d3-8c34-04e8f270d6f1	chr7	-1	61308238	61308360	61584816	61586028	28	1195	1214	1333
eb29d0e6-fbb7-43d3-8c34-04e8f270d6f1	chr7	-1	61434791	61434913	61584816	61586028	28	1195	1214	1333
eb29d0e6-fbb7-43d3-8c34-04e8f270d6f1	chr7	-1	61308238	61308360	61584816	61586028	28	1195	1214	1333
7daca875-afef-4a03-934a-26b45632ac40	chrM	1	7	706	16345	16571	30	251	258	897
7daca875-afef-4a03-934a-26b45632ac40	chrM	1	7	706	16345	16571	30	251	258	897
9e531fd9-f544-4746-8bd3-fb1223a42cd8	chr5	-1	148947994	148976643	148982208	148983679	54564	55860	59952	86135
9e531fd9-f544-4746-8bd3-fb1223a42cd8	chr5	-1	148947994	148976643	148979714	148981372	56457	57815	59952	86135
9e531fd9-f544-4746-8bd3-fb1223a42cd8	chr5	-1	148947994	148976643	148994488	148995138	45810	46371	59952	86135
9e531fd9-f544-4746-8bd3-fb1223a42cd8	chr5	-1	148982208	148983679	148994488	148995138	45810	46371	54564	55860
9e531fd9-f544-4746-8bd3-fb1223a42cd8	chr5	-1	148947994	148976643	148982208	148983679	54564	55860	59952	86135
9e531fd9-f544-4746-8bd3-fb1223a42cd8	chr5	-1	148979714	148981372	148982208	148983679	54564	55860	56457	57815
9e531fd9-f544-4746-8bd3-fb1223a42cd8	chr5	-1	148979714	148981372	148982208	148983679	54564	55860	56457	57815
9e531fd9-f544-4746-8bd3-fb1223a42cd8	chr5	-1	148979714	148981372	148994488	148995138	45810	46371	56457	57815
9e531fd9-f544-4746-8bd3-fb1223a42cd8	chr5	-1	148947994	148976643	148979714	148981372	56457	57815	59952	86135
9e531fd9-f544-4746-8bd3-fb1223a42cd8	chr5	-1	148947994	148976643	148994488	148995138	45810	46371	59952	86135
9e531fd9-f544-4746-8bd3-fb1223a42cd8	chr5	-1	148982208	148983679	148994488	148995138	45810	46371	54564	55860
9e531fd9-f544-4746-8bd3-fb1223a42cd8	chr5	-1	148979714	148981372	148994488	148995138	45810	46371	56457	57815
89279736-ff43-42c3-8041-93b644d6415f	chrX	-1	62358188	62359683	62457295	62460185	29	2851	3819	5012
89279736-ff43-42c3-8041-93b644d6415f	chrX	-1	62358188	62359683	62457295	62460185	29	2851	3819	5012
d68fe176-cf5d-415b-9fc3-2c1c3c897d1c	chr1	1	13142561	13175646	13357437	13366297	1651	10014	10014	41964
d68fe176-cf5d-415b-9fc3-2c1c3c897d1c	chr1	1	13148213	13175646	13357437	13371695	1651	15457	15458	41964
8fbfc8ca-49e6-4463-aa42-5d3ed4d46a1c	chr9	-1	42513141	42513439	42987710	42988786	25	1047	1047	1343
8fbfc8ca-49e6-4463-aa42-5d3ed4d46a1c	chr9	-1	42513141	42513446	42987717	42988786	25	1040	1040	1343
6c3ae489-44b4-43ee-a658-3bbeb28ef81e	chr5	-1	69647809	69648757	69948008	69953905	27	5627	5816	6715
ceec8882-c0e1-4d7e-90f4-64938bfa47e3	chr7	-1	61734406	61738746	61783983	61786533	77	2663	2667	6854
ceec8882-c0e1-4d7e-90f4-64938bfa47e3	chr7	-1	61734406	61738746	61796553	61799226	27	2663	2667	6854
a950160d-89fa-41a3-a26b-1af98ef5808c	chr19	1	27731782	27733520	27736161	27736862	27	715	725	2470
a950160d-89fa-41a3-a26b-1af98ef5808c	chr19	1	27731782	27733520	27738199	27738900	27	715	725	2470
bcc452ed-4193-475d-9205-86bc0cbb51b6	chr10	-1	42398059	42401531	42532438	42536327	27	3852	3908	7020
bcc452ed-4193-475d-9205-86bc0cbb51b6	chr10	-1	42398396	42401875	42532438	42536327	27	3852	3899	7023
bc9883de-2f3a-4643-bc3b-de0aa98e18c4	chr16	-1	32813179	32817476	33075880	33080194	27	4387	4417	8317
dea87106-8323-402e-a726-72d17ad81db8	chr11	1	51586148	51587275	51588843	51593997	364	5524	5524	6623
dea87106-8323-402e-a726-72d17ad81db8	chr11	1	51582056	51583183	51588843	51593997	364	5524	5524	6623
dea87106-8323-402e-a726-72d17ad81db8	chr11	1	51584112	51585228	51588843	51593997	364	5524	5533	6623
dd6ae2fa-cc85-4c9e-8610-02f350874346	chrX	1	62355304	62358140	62460156	62463889	30	3618	3661	6273
dd6ae2fa-cc85-4c9e-8610-02f350874346	chrX	1	62355304	62358140	62460156	62463889	30	3618	3661	6273
33be50fa-c0ae-46fa-9578-20a3175f4732	chr7	-1	61302101	61303097	61590873	61592179	27	1293	1487	2339
33be50fa-c0ae-46fa-9578-20a3175f4732	chr7	-1	61428831	61429827	61590873	61592179	27	1293	1487	2339
33be50fa-c0ae-46fa-9578-20a3175f4732	chr7	-1	61302101	61303097	61590873	61592179	27	1293	1487	2339
33be50fa-c0ae-46fa-9578-20a3175f4732	chr7	-1	61428831	61429827	61590873	61592179	27	1293	1487	2339
e46688b2-3ee9-4a8d-805e-802d1ad7e6e5	chr10	-1	65525016	65547032	65549340	65550761	25573	26816	26832	48288
e46688b2-3ee9-4a8d-805e-802d1ad7e6e5	chr10	-1	65525016	65547032	65549340	65550761	25573	26816	26832	48288
02a8b571-5040-4271-99c0-778e0c311b7a	chr1	-1	104202414	104207324	104229675	104234799	27	4896	4903	9464
02a8b571-5040-4271-99c0-778e0c311b7a	chr1	1	104229888	104234799	104296553	104301675	27	4896	4903	9464
02a8b571-5040-4271-99c0-778e0c311b7a	chr1	1	104229888	104234799	104296553	104301675	27	4896	4903	9464
02a8b571-5040-4271-99c0-778e0c311b7a	chr1	-1	104202414	104207324	104229675	104234799	27	4896	4903	9464
10236e5d-7d68-4378-9dad-0994a070d879	chr1	1	47360504	47361927	47537023	47538781	28	1748	1748	3133
10236e5d-7d68-4378-9dad-0994a070d879	chr1	1	47360501	47361927	47537023	47538778	28	1745	1745	3133
7605c7a9-a021-4443-bc24-9a0ddbac6255	chr10	-1	42384204	42387017	42389644	42397295	523	7158	7169	9782
7605c7a9-a021-4443-bc24-9a0ddbac6255	chr10	-1	42385380	42388844	42389644	42397295	523	7158	7199	9940
7605c7a9-a021-4443-bc24-9a0ddbac6255	chr10	-1	42388677	42397292	42596687	42598198	30	1529	1877	9080
7605c7a9-a021-4443-bc24-9a0ddbac6255	chr10	-1	42384204	42384904	42388677	42397292	1877	9080	9081	9782
7605c7a9-a021-4443-bc24-9a0ddbac6255	chr10	-1	42385380	42386268	42388677	42397292	1877	9080	9093	9940
7605c7a9-a021-4443-bc24-9a0ddbac6255	chr10	-1	42384204	42385195	42389644	42397295	523	7158	8791	9782
7605c7a9-a021-4443-bc24-9a0ddbac6255	chr10	-1	42384204	42385195	42388967	42397292	1877	8791	8791	9782
7605c7a9-a021-4443-bc24-9a0ddbac6255	chr10	-1	42384204	42385195	42386341	42387715	6868	7828	8791	9782
7605c7a9-a021-4443-bc24-9a0ddbac6255	chr10	-1	42384204	42385195	42387147	42388405	7599	8785	8791	9782
7605c7a9-a021-4443-bc24-9a0ddbac6255	chr10	-1	42387257	42388926	42389330	42397295	523	7429	7467	8707
7605c7a9-a021-4443-bc24-9a0ddbac6255	chr10	-1	42384204	42385279	42387257	42388926	7467	8707	8707	9782
7605c7a9-a021-4443-bc24-9a0ddbac6255	chr10	-1	42386341	42387715	42389644	42397295	523	7158	8230	9195
7605c7a9-a021-4443-bc24-9a0ddbac6255	chr10	-1	42386341	42387715	42387741	42389138	7260	8230	8230	9195
7605c7a9-a021-4443-bc24-9a0ddbac6255	chr10	-1	42384204	42384789	42386341	42387715	8230	9195	9195	9782
7605c7a9-a021-4443-bc24-9a0ddbac6255	chr10	-1	42386341	42387715	42389928	42397295	523	6868	6868	7828
7605c7a9-a021-4443-bc24-9a0ddbac6255	chr10	-1	42384204	42386124	42386341	42387715	6868	7828	7839	9782
c7bc2e4e-7e2a-4f62-91b5-ca4fbf92b2f3	chr9	-1	68477442	68480651	68699877	68704542	27	4172	4595	7306
c7bc2e4e-7e2a-4f62-91b5-ca4fbf92b2f3	chr9	-1	68477442	68480651	68699877	68704542	27	4172	4595	7306
5357d9a4-71a7-49cf-a9a6-feca2df878a9	chr9	-1	41295121	41296093	41531770	41532994	33	1199	1199	2079
c8a1f89b-79fd-40ba-8952-97d4607dfb4a	chr9	-1	70437253	70437505	70909705	70910499	25	802	810	1057
5692893c-a99c-4915-8072-4c06d7d3881d	chr16	-1	46403858	46405879	46432443	46435493	19	2992	4669	6608
5692893c-a99c-4915-8072-4c06d7d3881d	chr16	-1	46391938	46393959	46432443	46435493	19	2992	4669	6608
5692893c-a99c-4915-8072-4c06d7d3881d	chr16	-1	46397875	46399773	46432443	46435493	19	2992	4669	6471
5692893c-a99c-4915-8072-4c06d7d3881d	chr16	-1	46403858	46405879	46420383	46423448	19	2992	4669	6608
5692893c-a99c-4915-8072-4c06d7d3881d	chr16	-1	46391938	46393959	46420383	46423448	19	2992	4669	6608
5692893c-a99c-4915-8072-4c06d7d3881d	chr16	-1	46397875	46399773	46420383	46423448	19	2992	4669	6471
5692893c-a99c-4915-8072-4c06d7d3881d	chr16	-1	46403858	46405879	46432443	46435493	19	2992	4669	6608
5692893c-a99c-4915-8072-4c06d7d3881d	chr16	-1	46403858	46405879	46420383	46423448	19	2992	4669	6608
5692893c-a99c-4915-8072-4c06d7d3881d	chr16	-1	46391938	46393959	46432443	46435493	19	2992	4669	6608
5692893c-a99c-4915-8072-4c06d7d3881d	chr16	-1	46391938	46393959	46420383	46423448	19	2992	4669	6608
5692893c-a99c-4915-8072-4c06d7d3881d	chr16	-1	46391938	46393959	46400950	46401340	4113	4442	4669	6608
5692893c-a99c-4915-8072-4c06d7d3881d	chr16	-1	46397875	46399773	46432443	46435493	19	2992	4669	6471
5692893c-a99c-4915-8072-4c06d7d3881d	chr16	-1	46397875	46399773	46420383	46423448	19	2992	4669	6471
5692893c-a99c-4915-8072-4c06d7d3881d	chr16	-1	46397875	46399773	46400950	46401340	4113	4442	4669	6471
4096679e-3e30-4d36-be6d-b8851a993ce2	chr19	1	27737292	27739025	27740084	27740567	8080	8543	14020	15597
4096679e-3e30-4d36-be6d-b8851a993ce2	chr19	1	27731796	27732719	27737369	27737850	8080	8542	14862	15730
4096679e-3e30-4d36-be6d-b8851a993ce2	chr19	1	27732133	27734958	27737369	27737850	8080	8542	12762	15608
40313824-6260-4b15-8ee0-91d619ee6011	chr7	1	61393671	61400873	61620119	61627561	38	7135	7305	13179
40313824-6260-4b15-8ee0-91d619ee6011	chr7	1	61266937	61274139	61620119	61627561	38	7135	7305	13179
40313824-6260-4b15-8ee0-91d619ee6011	chr7	1	61393671	61400873	61620119	61627561	38	7135	7305	13179
40313824-6260-4b15-8ee0-91d619ee6011	chr7	1	61266937	61274139	61620119	61627561	38	7135	7305	13179
88bea90a-70e4-4f84-a71c-a844d4414c9d	chr9	1	68465703	68467939	68713493	68725176	310	11378	17851	19657
3c3f3a8f-a129-4683-8e24-d2862ed0315f	chr21	1	10019385	10021744	10110994	10113498	29	2532	2544	4521
b52a61e6-350f-4ec5-800a-54dbfb340eab	chr10	1	42386848	42387544	42388917	42397295	32	7070	7070	7754
b52a61e6-350f-4ec5-800a-54dbfb340eab	chr10	1	42385293	42386010	42388917	42397295	32	7070	7070	7760
7af22a3d-d90e-42e0-a950-a5279b5ecb91	chr8	-1	20951007	20951456	20955388	20957731	12639	14693	17680	18048
7af22a3d-d90e-42e0-a950-a5279b5ecb91	chr8	-1	20951007	20951456	20955388	20957731	12639	14693	17680	18048
10b9d661-6df8-40ba-8efc-c06eb4679445	chr1	-1	66391532	66391907	66391918	66394650	32	2622	3552	3896
10b9d661-6df8-40ba-8efc-c06eb4679445	chr1	-1	66391532	66391907	66391918	66394650	32	2622	3552	3896
de4dd66e-fe0b-42b3-a4f7-a44741addfcb	chr7	-1	110106824	110114681	110128996	110130253	28	1246	1314	8882
de4dd66e-fe0b-42b3-a4f7-a44741addfcb	chr7	-1	110106824	110114681	110128996	110130253	28	1246	1314	8882
6222d1ea-c0b6-436e-a26d-a2d80c84737b	chr1	1	142555080	142556339	142926923	142946824	29	19526	19527	20680
341fa73d-57e6-47a8-80f0-c60f9217a2db	chr10	-1	42397971	42399106	42527651	42529116	79	1473	1509	2523
341fa73d-57e6-47a8-80f0-c60f9217a2db	chr10	-1	42398360	42399455	42527651	42529116	79	1473	1498	2476
341fa73d-57e6-47a8-80f0-c60f9217a2db	chr10	-1	42399888	42400979	42527651	42529116	79	1473	1497	2476
341fa73d-57e6-47a8-80f0-c60f9217a2db	chr10	-1	42397971	42399106	42527651	42529116	79	1473	1509	2523
341fa73d-57e6-47a8-80f0-c60f9217a2db	chr10	-1	42398360	42399455	42527651	42529116	79	1473	1498	2476
341fa73d-57e6-47a8-80f0-c60f9217a2db	chr10	-1	42399888	42400979	42527651	42529116	79	1473	1497	2476
42d498d1-f02c-48c1-97dc-b2746b5acbb8	chr2	1	92290458	92291908	92315137	92326167	26	10730	10737	12089
42d498d1-f02c-48c1-97dc-b2746b5acbb8	chr2	1	92308175	92309613	92315137	92326167	26	10730	10737	12075
42d498d1-f02c-48c1-97dc-b2746b5acbb8	chr2	1	92307156	92309613	92316178	92326167	48	9727	9733	12075
2912c355-4f42-46fb-a059-5e876c4dac0a	chr10	-1	42398361	42400829	42527087	42530258	34	3167	3542	6048
8dd8da93-4ef4-4283-ac8d-ef87c21faa80	chr9	-1	70497504	70499952	70846803	70849711	27	2808	2813	5156
8dd8da93-4ef4-4283-ac8d-ef87c21faa80	chr9	-1	70497504	70499962	70846809	70849711	27	2802	2802	5156
9fdf2684-64b9-497f-8b88-1cb29c54ac16	chr1	-1	148357377	148359313	148562576	148565726	30	3054	3054	4877
9fdf2684-64b9-497f-8b88-1cb29c54ac16	chr1	-1	148357377	148359319	148562582	148565726	30	3046	3048	4877
930a476a-1aae-4eb8-852c-4e384614a270	chrX	-1	93141157	93141686	93142686	93145327	4295	6442	6482	6953
b092bb2f-ad72-4538-8ca3-eb2c0903f257	chr16	1	2602569	2603390	2696797	2698257	27	1399	1408	2178
b092bb2f-ad72-4538-8ca3-eb2c0903f257	chr16	1	2602569	2603390	2696797	2698257	27	1399	1408	2178
96ccaeec-0c20-4a1b-be93-a067a09b6efa	chr5	-1	69589853	69591070	70010556	70011942	41	1294	1394	2424
96ccaeec-0c20-4a1b-be93-a067a09b6efa	chr5	-1	69885396	69886613	70010556	70011942	41	1294	1394	2424
96ccaeec-0c20-4a1b-be93-a067a09b6efa	chr5	-1	69589853	69591070	69692159	69693545	41	1294	1394	2424
96ccaeec-0c20-4a1b-be93-a067a09b6efa	chr5	1	69692293	69693510	69885361	69886747	41	1294	1394	2424
96ccaeec-0c20-4a1b-be93-a067a09b6efa	chr5	-1	69589853	69591070	70010556	70011942	41	1294	1394	2424
96ccaeec-0c20-4a1b-be93-a067a09b6efa	chr5	-1	69589853	69591070	69692159	69693545	41	1294	1394	2424
3701710e-7f88-4b5e-80ce-7aa6a38ea3fc	chr22	-1	24331501	24336829	24390268	24410999	26	19291	19296	24425
3701710e-7f88-4b5e-80ce-7aa6a38ea3fc	chr22	-1	24331501	24347760	24402314	24410999	26	8352	8352	24425
f9a67e47-1974-4f1f-b2b0-5a02f0d10275	chr3	1	155085194	155088809	155089635	155089799	4562	4721	4721	7702
f9a67e47-1974-4f1f-b2b0-5a02f0d10275	chr3	1	155085194	155088809	155089635	155089799	4562	4721	4721	7702
1baa1165-d333-40ef-9163-f197e0a90a4b	chr10	-1	42386858	42397292	42598594	42599816	3	1112	1113	10127
1baa1165-d333-40ef-9163-f197e0a90a4b	chr10	-1	42386858	42397292	42599211	42600418	19	1112	1113	10127
1baa1165-d333-40ef-9163-f197e0a90a4b	chr10	-1	42386858	42397292	42596692	42597524	19	823	1113	10127
f611b37b-6ccb-4d79-97c1-22b5aad14708	chr1	-1	142554147	142555878	142954087	142956079	34	1968	1968	3513
f611b37b-6ccb-4d79-97c1-22b5aad14708	chr1	-1	142554147	142555879	142954088	142956079	34	1967	1967	3513
363e6ede-d54c-40ee-87bf-e958c97c7c72	chr16	-1	33976120	33976984	33980213	33983216	4110	6832	7096	7831
363e6ede-d54c-40ee-87bf-e958c97c7c72	chr16	1	33919285	33920926	33979059	33983490	97	4059	4110	5590
363e6ede-d54c-40ee-87bf-e958c97c7c72	chr16	1	33919285	33920926	33976139	33977019	74	886	4110	5590
363e6ede-d54c-40ee-87bf-e958c97c7c72	chr16	1	33919285	33920926	33976139	33977019	74	886	4110	5590
363e6ede-d54c-40ee-87bf-e958c97c7c72	chr16	-1	33976120	33976984	33980213	33983216	4110	6832	7096	7831
b136e1d7-8935-478f-b050-28051ef54450	chr7	-1	61819231	61820368	61822892	61825166	7065	9028	10729	11718
b136e1d7-8935-478f-b050-28051ef54450	chr2	-1	91633301	91634433	91637138	91639299	6971	8868	10729	11718
b136e1d7-8935-478f-b050-28051ef54450	chr7	-1	61819231	61820368	61822892	61825166	7065	9028	10729	11718
b136e1d7-8935-478f-b050-28051ef54450	chr2	-1	91633301	91634433	91637138	91639299	6971	8868	10729	11718
b136e1d7-8935-478f-b050-28051ef54450	chr2	-1	90411813	90412950	90415214	90417352	6975	8868	10729	11718
de0db973-7da7-46bb-9820-a20f7d2c9a76	chr2	1	97966309	97969219	98068723	98072769	30	3921	10871	13351
de0db973-7da7-46bb-9820-a20f7d2c9a76	chr2	1	97966309	97969219	98068723	98072769	30	3921	10871	13351
44d6fb6f-3ad8-4a76-9549-4a7feda91a12	chr9	-1	68492299	68492910	68688489	68690353	28	1854	1854	2408
44d6fb6f-3ad8-4a76-9549-4a7feda91a12	chr9	-1	68492299	68492918	68688497	68690353	28	1846	1846	2408
afe1370b-fd11-4e7c-ad54-a1056dc52d8c	chr5	1	69136998	69138257	69588332	69589983	52	1659	1659	2825
afe1370b-fd11-4e7c-ad54-a1056dc52d8c	chr5	-1	69588388	69589638	70011777	70013434	52	1659	1659	2825
afe1370b-fd11-4e7c-ad54-a1056dc52d8c	chr5	-1	69883926	69885181	70011777	70013434	52	1659	1659	2825
afe1370b-fd11-4e7c-ad54-a1056dc52d8c	chr5	-1	69588388	69589638	69693380	69695038	52	1659	1659	2825
afe1370b-fd11-4e7c-ad54-a1056dc52d8c	chr5	-1	69008656	69009914	69136653	69138313	52	1659	1659	2825
afe1370b-fd11-4e7c-ad54-a1056dc52d8c	chr5	-1	69588388	69589651	70011790	70013434	52	1646	1646	2825
afe1370b-fd11-4e7c-ad54-a1056dc52d8c	chr5	-1	69588388	69589651	69693393	69695038	52	1646	1646	2825
d379c8b7-b00b-419d-b1af-aebff71e2cf3	chr2	1	89559061	89559836	89960843	89962055	23	1177	1177	1907
d379c8b7-b00b-419d-b1af-aebff71e2cf3	chr2	1	89559056	89559836	89960843	89962047	23	1168	1172	1907
ba772aed-44a2-42c5-a51d-8737c93198ae	chr8	-1	86745086	86748680	86756848	86760077	21	2626	3202	6194
ba772aed-44a2-42c5-a51d-8737c93198ae	chr8	-1	86745086	86748680	86802684	86805913	21	2626	3202	6194
ba772aed-44a2-42c5-a51d-8737c93198ae	chr8	-1	86745086	86748680	86787409	86790638	21	2626	3202	6194
ba772aed-44a2-42c5-a51d-8737c93198ae	chr8	1	86555843	86559155	86746210	86749439	21	2626	3202	6194
ba772aed-44a2-42c5-a51d-8737c93198ae	chr8	-1	86745086	86748680	86814877	86818106	21	2626	3202	6194
ba772aed-44a2-42c5-a51d-8737c93198ae	chr8	1	86555843	86559155	86746210	86749439	21	2626	3202	6194
214e9698-9303-48c8-816b-c1b48aa0865f	chr5	1	70140392	70142739	70441789	70444911	30	3040	3046	5280
214e9698-9303-48c8-816b-c1b48aa0865f	chr5	1	69265321	69267667	69441478	69444596	30	3040	3046	5280
214e9698-9303-48c8-816b-c1b48aa0865f	chr5	1	69265305	69267667	69441478	69444577	30	3026	3032	5280
8a2baa48-5aa4-4a99-9406-5795f7fb60fa	chr2	1	214542987	214543694	214544339	214544998	3597	4229	4859	5531
8a2baa48-5aa4-4a99-9406-5795f7fb60fa	chr2	1	214542987	214543694	214544339	214544998	3597	4229	4859	5531
931bccd1-cc3b-4ceb-81ce-f08d8eac7864	chrM	1	3	901	15610	16571	4753	5606	5610	6466
931bccd1-cc3b-4ceb-81ce-f08d8eac7864	chrM	1	3	901	15610	16571	4753	5606	5610	6466
b27bdbfd-a703-40f6-a9bd-203ae853ada0	chr17	-1	60094492	60095837	60188224	60190759	144	2293	2313	3542
b27bdbfd-a703-40f6-a9bd-203ae853ada0	chr17	-1	60094492	60095837	60188224	60190759	144	2293	2313	3542
d8b33cf5-ed8e-4a3f-9a10-7c1944aaea38	chr17	-1	57672935	57674440	58055558	58057261	45	1516	1544	2871
d8b33cf5-ed8e-4a3f-9a10-7c1944aaea38	chr17	-1	57672935	57674440	58055558	58057261	45	1516	1544	2871
eeeae30f-66cc-4c29-91e6-5601a33e1b7a	chr1	-1	66396038	66396237	66397180	66405766	37	7957	8056	8244
b3c6db98-713a-4a2d-bb12-ac4402e457b7	chr5	-1	1528953	1537346	1539568	1551854	27	12410	14974	23041
b3c6db98-713a-4a2d-bb12-ac4402e457b7	chr5	-1	1528953	1537346	1539078	1539644	12901	13431	14974	23041
b3c6db98-713a-4a2d-bb12-ac4402e457b7	chr5	-1	1528953	1537346	1537614	1538385	14042	14724	14974	23041
b3c6db98-713a-4a2d-bb12-ac4402e457b7	chr5	-1	1539078	1539644	1539644	1540364	12258	12901	12901	13431
b3c6db98-713a-4a2d-bb12-ac4402e457b7	chr5	-1	1528953	1539052	1539078	1539644	12901	13431	13452	23041
b3c6db98-713a-4a2d-bb12-ac4402e457b7	chr5	-1	1537614	1538385	1539568	1551854	27	12410	14042	14724
b3c6db98-713a-4a2d-bb12-ac4402e457b7	chr5	-1	1537614	1538385	1538385	1539293	13220	14042	14042	14724
b3c6db98-713a-4a2d-bb12-ac4402e457b7	chr5	-1	1528953	1537610	1537614	1538385	14042	14724	14726	23041
b3c6db98-713a-4a2d-bb12-ac4402e457b7	chr5	-1	1537322	1537505	1539568	1551854	27	12410	14826	14998
b3c6db98-713a-4a2d-bb12-ac4402e457b7	chr5	-1	1537322	1537505	1539078	1539644	12901	13431	14826	14998
b3c6db98-713a-4a2d-bb12-ac4402e457b7	chr5	-1	1537322	1537505	1537614	1538385	14042	14724	14826	14998
b3c6db98-713a-4a2d-bb12-ac4402e457b7	chr5	-1	1528953	1537322	1537322	1537505	14826	14998	14998	23041
7b7f64cb-57d9-40ee-80f5-09f7a15c4f16	chr8	-1	137945542	137946497	137946497	137949000	31	2468	2468	3415
09913864-d1eb-4dac-95b8-7cac4e5b5366	chr5	-1	170463648	170464649	170465270	170466023	3329	4043	4325	5275
ec9060d6-f6da-49dc-8525-a696d9d24e20	chr1	1	148201915	148202294	148643740	148644688	23	952	957	1326
ec9060d6-f6da-49dc-8525-a696d9d24e20	chr1	1	148201904	148202294	148643740	148644681	23	944	946	1326
9acbbcce-d964-42c3-8d5a-42beb0bb3dae	chr1	-1	48040232	48044633	48177401	48178472	30	1018	1027	5101
9acbbcce-d964-42c3-8d5a-42beb0bb3dae	chr1	-1	48040232	48044633	48177401	48178472	30	1018	1027	5101
b07a1218-7106-4996-89ee-5f26afce130e	chr16	1	33522648	33524495	33586252	33588405	26	2036	2048	3785
c22088ea-eacf-4900-8873-eb9a0ec01e43	chr17	1	36294812	36294918	36337526	36338019	30	514	528	632
11a7c809-edce-4e3f-9e2f-25a131a2dd43	chr8	1	46841295	46841452	46848015	46850108	30	2063	2078	2237
11a7c809-edce-4e3f-9e2f-25a131a2dd43	chr8	1	46845031	46845188	46848015	46850108	30	2063	2078	2237
11a7c809-edce-4e3f-9e2f-25a131a2dd43	chr8	1	43829086	43829243	43831564	43834159	36	2063	2078	2237
11a7c809-edce-4e3f-9e2f-25a131a2dd43	chr8	1	46841295	46841452	46843775	46846370	36	2063	2078	2237
f69a376b-3acd-47a8-bd43-2106da944d7a	chr1	1	148670223	148672983	149012652	149015916	27	3193	3193	5564
f69a376b-3acd-47a8-bd43-2106da944d7a	chr1	1	148832133	148834894	149012652	149015916	27	3193	3193	5564
f69a376b-3acd-47a8-bd43-2106da944d7a	chr1	1	148670220	148672983	149012652	149015913	27	3190	3190	5564
f69a376b-3acd-47a8-bd43-2106da944d7a	chr1	1	148832130	148834894	149012652	149015913	27	3190	3190	5564
5fd3f266-dad4-4d3c-aa10-4b10d564dc4c	chr1	1	148200986	148207848	148638696	148645796	30	6851	6988	12736
5fd3f266-dad4-4d3c-aa10-4b10d564dc4c	chr1	1	148200986	148207848	148638696	148645796	30	6851	6988	12736
21ab2b42-e81d-4cb8-be61-2f11ae05d231	chr10	-1	42397881	42400322	42528529	42542053	30	13591	17360	19715
21ab2b42-e81d-4cb8-be61-2f11ae05d231	chr10	-1	42409061	42409495	42528529	42542053	30	13591	19322	19715
21ab2b42-e81d-4cb8-be61-2f11ae05d231	chr10	-1	42397881	42400322	42531585	42545111	30	13591	17360	19715
21ab2b42-e81d-4cb8-be61-2f11ae05d231	chr10	-1	42409061	42409495	42531585	42545111	30	13591	19322	19715
21ab2b42-e81d-4cb8-be61-2f11ae05d231	chr10	-1	42397881	42400322	42527512	42541373	30	13591	17360	19715
21ab2b42-e81d-4cb8-be61-2f11ae05d231	chr10	-1	42409061	42409495	42527512	42541373	30	13591	19322	19715
21ab2b42-e81d-4cb8-be61-2f11ae05d231	chr10	1	42527251	42528354	42529290	42529514	16369	16564	18695	19715
21ab2b42-e81d-4cb8-be61-2f11ae05d231	chr10	-1	42409061	42409495	42528529	42542053	30	13591	19322	19715
21ab2b42-e81d-4cb8-be61-2f11ae05d231	chr10	-1	42409061	42409495	42531585	42545111	30	13591	19322	19715
21ab2b42-e81d-4cb8-be61-2f11ae05d231	chr10	-1	42409061	42409495	42527512	42541373	30	13591	19322	19715
6baa7fde-8801-4052-ae1d-d00258d81950	chrX	-1	62353896	62353983	62463968	62464415	26	460	462	546
6baa7fde-8801-4052-ae1d-d00258d81950	chrX	-1	62353896	62353988	62463970	62464415	26	458	458	546
fede4798-9508-4f00-a3a4-b8b26109ce0e	chr20	-1	46523462	46523717	46524330	46533447	227	8711	10071	10308
9a6b23cc-2f03-4639-b5e2-416cdd167390	chr10	-1	42385816	42388561	42388849	42392065	1591	4043	5544	8277
9a6b23cc-2f03-4639-b5e2-416cdd167390	chr10	-1	42383239	42384457	42388849	42392065	1591	4043	5639	6879
9a6b23cc-2f03-4639-b5e2-416cdd167390	chr10	-1	42383784	42385519	42389885	42394392	1872	6309	6436	8000
9a6b23cc-2f03-4639-b5e2-416cdd167390	chr10	-1	42387463	42389428	42389885	42394392	1872	6309	6320	8173
9a6b23cc-2f03-4639-b5e2-416cdd167390	chr10	-1	42383239	42383685	42389885	42394392	1872	6309	6433	6879
9a6b23cc-2f03-4639-b5e2-416cdd167390	chr10	-1	42394297	42397297	42596792	42600521	1168	4658	5441	8276
9a6b23cc-2f03-4639-b5e2-416cdd167390	chr10	-1	42391044	42394213	42596792	42600521	1168	4658	5262	8276
9a6b23cc-2f03-4639-b5e2-416cdd167390	chr10	-1	42389885	42391225	42596792	42600521	1168	4658	5110	6309
9a6b23cc-2f03-4639-b5e2-416cdd167390	chr10	-1	42387463	42389807	42596792	42600521	1168	4658	5935	8173
9a6b23cc-2f03-4639-b5e2-416cdd167390	chr10	-1	42385816	42388561	42596792	42600521	1168	4658	5544	8277
ca14272f-735d-42b5-b6f4-4035e9be81dc	chr3	-1	136527906	136528286	136529218	136558654	29	28589	28726	29095
777dc8dc-ad4b-4c6b-9568-3cb532e8d526	chr20	-1	53118583	53118851	53119306	53119614	1106	1368	1639	1879
75e94c1c-e8d8-4192-a805-6f74c4d5c479	chr7	-1	7582772	7583484	7584889	7588985	5154	8671	8703	9321
0e0a0c38-b731-4d13-8025-25013445a08e	chrX	1	52285113	52286113	52485977	52488258	23	2145	2145	3114
0e0a0c38-b731-4d13-8025-25013445a08e	chrX	-1	52213060	52214060	52283855	52286136	23	2145	2145	3114
0e0a0c38-b731-4d13-8025-25013445a08e	chrX	-1	52213060	52214065	52283862	52286136	23	2137	2140	3114
0e0a0c38-b731-4d13-8025-25013445a08e	chrX	1	52285108	52286113	52485977	52488251	23	2137	2140	3114
1cc0ecb3-11c9-4502-8e19-1b10eff5b005	chr2	1	92321758	92322122	92323074	92326167	47	3041	3045	3402
1cc0ecb3-11c9-4502-8e19-1b10eff5b005	chr2	1	92316656	92316956	92323074	92326167	47	3041	3045	3341
1cc0ecb3-11c9-4502-8e19-1b10eff5b005	chr2	1	92321078	92321378	92323074	92326167	47	3041	3045	3341
1cc0ecb3-11c9-4502-8e19-1b10eff5b005	chr2	1	92322096	92322396	92323074	92326167	47	3041	3045	3341
21cab8e5-43e1-4c22-8294-9507bcf7df2d	chr10	-1	21640678	21641561	21642690	21672078	28	28122	28438	29289
9fba122f-cf61-41ec-a803-2c349c8a6cc0	chr15	-1	100837370	100838073	100840155	100840706	4883	5387	6913	7461
9fba122f-cf61-41ec-a803-2c349c8a6cc0	chr15	-1	100837370	100838073	100840155	100840706	4883	5387	6913	7461
72ec8a79-c28f-4a9b-b194-0d8c080f39c9	chr17	-1	50056056	50056396	50060102	50062691	8374	10579	11844	12169
72ec8a79-c28f-4a9b-b194-0d8c080f39c9	chr17	-1	50056056	50056396	50060102	50062691	8374	10579	11844	12169
87f03acc-bf7e-4e9f-8825-586f7ada0f4e	chr5	1	63481685	63482478	63483070	63496721	1703	14234	25136	25843
87f03acc-bf7e-4e9f-8825-586f7ada0f4e	chr5	-1	63482477	63483597	63486817	63494582	15535	21668	24185	25149
87f03acc-bf7e-4e9f-8825-586f7ada0f4e	chr5	-1	63482477	63483597	63486817	63494582	15535	21668	24185	25149
87f03acc-bf7e-4e9f-8825-586f7ada0f4e	chr5	1	63481685	63482478	63483070	63496721	1703	14234	25136	25843
a568986d-182a-4120-bba8-74e301180865	chr10	1	42397824	42400139	42527049	42530607	4243	7466	7955	10023
a568986d-182a-4120-bba8-74e301180865	chr10	1	42397824	42400139	42527049	42530607	4243	7466	7955	10023
b83ba3d7-a043-4be8-b829-6a21e822238f	chr2	-1	110107993	110109337	110251337	110275422	30	23159	24035	25316
2c8c83c2-cb9e-4ab3-b9df-fe0c9197a48e	chr4	1	163570750	163574433	163579204	163579619	38	439	7983	11148
2c8c83c2-cb9e-4ab3-b9df-fe0c9197a48e	chr4	1	163570750	163574433	163579204	163579619	38	439	7983	11148
31065f6c-847a-4749-a291-7c15550ff64d	chr6	1	58774216	58774821	58778463	58780162	5312	6709	7115	7629
d7532ef9-9b9a-48e2-bcfa-3f08514a6a7e	chr10	1	42398029	42399330	42533320	42535044	34	1687	1829	3102
d7532ef9-9b9a-48e2-bcfa-3f08514a6a7e	chr10	1	42398029	42399330	42529247	42530986	34	1701	1829	3102
d7532ef9-9b9a-48e2-bcfa-3f08514a6a7e	chr10	1	42398029	42399330	42531980	42533699	54	1701	1829	3102
d7532ef9-9b9a-48e2-bcfa-3f08514a6a7e	chr10	1	42398029	42399330	42533320	42535044	34	1687	1829	3102
d7532ef9-9b9a-48e2-bcfa-3f08514a6a7e	chr10	1	42398029	42399330	42529247	42530986	34	1701	1829	3102
d7532ef9-9b9a-48e2-bcfa-3f08514a6a7e	chr10	1	42398029	42399330	42531980	42533699	54	1701	1829	3102
da63f866-fd64-4667-93b4-114c73c3e2a9	chr22	1	18685576	18687802	18880733	18884507	13646	17291	25513	27615
da63f866-fd64-4667-93b4-114c73c3e2a9	chr22	1	18685581	18690246	18880732	18884503	6201	9918	14413	18657
da63f866-fd64-4667-93b4-114c73c3e2a9	chr22	1	18685576	18687802	18880732	18884503	6201	9918	25513	27615
da63f866-fd64-4667-93b4-114c73c3e2a9	chr22	1	18685576	18687802	18880733	18884507	13646	17291	25513	27615
da63f866-fd64-4667-93b4-114c73c3e2a9	chr22	1	18685576	18687802	18880732	18884503	6201	9918	25513	27615
da63f866-fd64-4667-93b4-114c73c3e2a9	chr22	1	18685576	18687802	18878000	18881343	351	3896	25513	27615
da63f866-fd64-4667-93b4-114c73c3e2a9	chr22	1	18685576	18687802	18878000	18881343	351	3896	25513	27615
da63f866-fd64-4667-93b4-114c73c3e2a9	chr22	1	18685576	18687802	18688174	18690246	351	2434	25513	27615
da63f866-fd64-4667-93b4-114c73c3e2a9	chr22	-1	18719838	18721908	18878725	18879760	7680	8750	16630	18681
da63f866-fd64-4667-93b4-114c73c3e2a9	chr22	-1	18715503	18719423	18878725	18879760	7680	8750	9999	14017
1a04d628-28cb-436a-87bd-e3416e0d1925	chr16	1	2619919	2620379	2676559	2679861	41	2979	4003	4404
1a04d628-28cb-436a-87bd-e3416e0d1925	chr16	1	2619919	2620379	2676559	2679861	41	2979	4003	4404
6b44f7be-be3c-42cf-acf7-a3a59b3b1d63	chr8	-1	125056361	125063660	125064329	125064850	22298	22752	23262	29669
c8cc9519-0d32-4b35-8f91-5ac7a3dd13cf	chr10	-1	78252187	78255573	78261014	78261759	26	739	739	3976
c8cc9519-0d32-4b35-8f91-5ac7a3dd13cf	chr10	-1	78252187	78255570	78261011	78261759	26	742	742	3976
fe1c1520-1a5e-40b3-9511-b4ebd741dc76	chr8	-1	86729080	86733398	86809437	86813807	29	4186	4191	7677
fe1c1520-1a5e-40b3-9511-b4ebd741dc76	chr8	-1	86750529	86754627	86809437	86813807	29	4186	4371	7677
fe1c1520-1a5e-40b3-9511-b4ebd741dc76	chr8	-1	86729080	86733398	86781969	86786339	29	4186	4191	7677
fe1c1520-1a5e-40b3-9511-b4ebd741dc76	chr8	-1	86750529	86754627	86781969	86786339	29	4186	4371	7677
fe1c1520-1a5e-40b3-9511-b4ebd741dc76	chr8	-1	86729080	86733398	86797245	86801614	29	4187	4191	7677
fe1c1520-1a5e-40b3-9511-b4ebd741dc76	chr8	-1	86750529	86754627	86797245	86801614	29	4187	4371	7677
fe1c1520-1a5e-40b3-9511-b4ebd741dc76	chr8	-1	86729080	86733398	86821631	86826001	29	4186	4191	7677
fe1c1520-1a5e-40b3-9511-b4ebd741dc76	chr8	-1	86750529	86754627	86821631	86826001	29	4186	4371	7677
fe1c1520-1a5e-40b3-9511-b4ebd741dc76	chr8	1	86561584	86565902	86729060	86733430	29	4186	4191	7677
fe1c1520-1a5e-40b3-9511-b4ebd741dc76	chr8	-1	86750529	86754627	86809437	86813807	29	4186	4371	7677
fe1c1520-1a5e-40b3-9511-b4ebd741dc76	chr8	-1	86750529	86754627	86781969	86786339	29	4186	4371	7677
fe1c1520-1a5e-40b3-9511-b4ebd741dc76	chr8	-1	86750529	86754627	86833819	86838188	29	4187	4371	7677
fe1c1520-1a5e-40b3-9511-b4ebd741dc76	chr8	-1	86750529	86754627	86821631	86826001	29	4186	4371	7677
735f5e4c-652c-4b9d-8cfc-e0c06fcb6016	chr22	-1	33417111	33417214	33417791	33418769	2659	3565	3850	3950
9aa04d7b-4c25-4e66-8750-87cd210b1553	chr4	-1	174541005	174541465	174544090	174544916	7430	8129	10011	10412
3d0ecab2-3849-4801-9a08-e911fabca671	chr3	-1	167972560	167973181	167975795	167982869	30	6687	7922	8493
3d0ecab2-3849-4801-9a08-e911fabca671	chr3	-1	167972560	167973181	167975795	167982869	30	6687	7922	8493
ebad8382-6283-4dfd-bd96-230907978e02	chr2	1	92317679	92318121	92323604	92326171	87	2506	2508	2929
ebad8382-6283-4dfd-bd96-230907978e02	chr2	1	92297603	92298045	92323604	92326171	87	2506	2508	2929
ebad8382-6283-4dfd-bd96-230907978e02	chr2	1	92291133	92291575	92323604	92326171	87	2506	2508	2929
ebad8382-6283-4dfd-bd96-230907978e02	chr2	1	92321421	92321863	92323604	92326171	87	2506	2508	2929
752e1e6e-dc9f-4c88-8416-5121d223e3b2	chr2	1	92290458	92291264	92312746	92326162	156	13473	13484	14281
752e1e6e-dc9f-4c88-8416-5121d223e3b2	chr2	1	92305786	92306604	92312746	92326162	156	13473	13474	14281
0d7c935d-7e45-461c-b685-c53dbb414c3d	chr7	-1	61393184	61395632	61624587	61630586	36	5882	5882	7873
0d7c935d-7e45-461c-b685-c53dbb414c3d	chr7	-1	61266449	61268898	61624587	61630586	36	5882	5882	7874
0d7c935d-7e45-461c-b685-c53dbb414c3d	chr7	-1	61574972	61575101	61624587	61630586	36	5882	6877	7006
bce87322-1a92-4420-a6bf-7c9056e23ea3	chr5	-1	70137467	70139844	70445029	70450114	28	4923	4923	6972
bce87322-1a92-4420-a6bf-7c9056e23ea3	chr5	-1	69262396	69264773	69444714	69449801	28	4923	4923	6972
bce87322-1a92-4420-a6bf-7c9056e23ea3	chr5	-1	69262396	69264779	69444720	69449801	28	4917	4917	6972
bce87322-1a92-4420-a6bf-7c9056e23ea3	chr5	-1	70137467	70139850	70445035	70450114	28	4917	4917	6972
3b584017-a8d5-4488-a201-24086cc62e5d	chr10	-1	42384204	42385334	42389512	42397116	51	6619	6627	7719
3b584017-a8d5-4488-a201-24086cc62e5d	chr10	-1	42386075	42387719	42389935	42397116	51	6204	6207	7401
3b584017-a8d5-4488-a201-24086cc62e5d	chr10	-1	42385513	42385876	42386075	42387719	6207	7401	7433	7767
3b584017-a8d5-4488-a201-24086cc62e5d	chr10	-1	42383670	42384048	42386075	42387719	6207	7401	7424	7773
3b584017-a8d5-4488-a201-24086cc62e5d	chr10	-1	42387598	42389138	42389534	42397116	51	6596	6596	7703
9868c2d8-c0d6-4564-baa9-57689866bf70	chr15	1	82649174	82657541	82788126	82796823	24	8518	8715	16524
9868c2d8-c0d6-4564-baa9-57689866bf70	chr15	1	83025667	83034038	83172703	83181400	24	8518	8715	16524
9868c2d8-c0d6-4564-baa9-57689866bf70	chr15	-1	82788126	82796481	83025325	83034038	24	8518	8715	16524
9868c2d8-c0d6-4564-baa9-57689866bf70	chr15	-1	82788126	82796481	83025325	83034038	24	8518	8715	16524
9868c2d8-c0d6-4564-baa9-57689866bf70	chr15	1	82649174	82657541	82788126	82796823	24	8518	8715	16524
0c16bc8f-8ccc-4f67-b335-ea042ac16977	chr5	1	69175197	69178198	69545352	69551323	31	5775	5775	8614
0c16bc8f-8ccc-4f67-b335-ea042ac16977	chr5	-1	68967927	68970922	69174531	69180480	64	5775	5775	8614
0c16bc8f-8ccc-4f67-b335-ea042ac16977	chr5	-1	69844035	69846993	70050444	70056362	64	5775	5775	8614
0c16bc8f-8ccc-4f67-b335-ea042ac16977	chr5	-1	68967927	68970943	69174552	69180480	64	5756	5756	8614
97917836-fbee-42b5-8006-4caa8ae4b6a4	chr1	-1	148549668	148554571	148555444	148562146	29	6544	6547	11018
97917836-fbee-42b5-8006-4caa8ae4b6a4	chr1	-1	148549668	148554577	148555447	148562146	29	6541	6541	11018
58af09c0-36ec-46ef-b7b4-ecf887dbc827	chr10	-1	42387654	42397292	42596694	42598407	25	1662	1930	10076
58af09c0-36ec-46ef-b7b4-ecf887dbc827	chr10	-1	42387654	42397292	42597789	42599943	25	1888	1930	10076
58af09c0-36ec-46ef-b7b4-ecf887dbc827	chr10	-1	42388351	42397231	42596702	42600638	687	4250	4650	12411
58af09c0-36ec-46ef-b7b4-ecf887dbc827	chr10	-1	42384285	42385903	42388351	42397231	4650	12411	13078	14569
58af09c0-36ec-46ef-b7b4-ecf887dbc827	chr10	-1	42384220	42387540	42388351	42397231	4650	12411	12983	15938
58af09c0-36ec-46ef-b7b4-ecf887dbc827	chr10	-1	42384300	42385473	42386237	42397036	6136	15938	16015	17050
58af09c0-36ec-46ef-b7b4-ecf887dbc827	chr10	-1	42388351	42397231	42596687	42599943	25	2941	4650	12411
58af09c0-36ec-46ef-b7b4-ecf887dbc827	chr10	-1	42387654	42396241	42596687	42599943	25	2941	2941	10076
58af09c0-36ec-46ef-b7b4-ecf887dbc827	chr10	-1	42384467	42387151	42596687	42599943	25	2941	2941	5383
58af09c0-36ec-46ef-b7b4-ecf887dbc827	chr10	-1	42383239	42386176	42596687	42599943	25	2941	10899	13867
58af09c0-36ec-46ef-b7b4-ecf887dbc827	chr10	-1	42392601	42396729	42596687	42599943	25	2941	12887	17009
ad8e07be-71d4-4409-95c9-25a1301c8357	chr7	1	143254661	143256815	143466782	143469255	28	2435	2548	4295
ad8e07be-71d4-4409-95c9-25a1301c8357	chr7	1	143254661	143256815	143466782	143469255	28	2435	2548	4295
38bededb-6ff6-4712-ad69-c06e06710a7e	chr8	1	43093341	43093672	43094646	43095030	31	408	439	734
38bededb-6ff6-4712-ad69-c06e06710a7e	chr8	1	43092807	43093213	43094646	43095030	31	408	415	753
38bededb-6ff6-4712-ad69-c06e06710a7e	chr8	1	43093341	43093672	43094772	43095171	31	428	439	734
38bededb-6ff6-4712-ad69-c06e06710a7e	chr8	1	43092831	43093213	43094772	43095171	31	428	439	753
38bededb-6ff6-4712-ad69-c06e06710a7e	chr8	1	43093341	43093672	43095071	43095470	41	428	439	734
38bededb-6ff6-4712-ad69-c06e06710a7e	chr8	1	43092831	43093213	43095071	43095470	41	428	439	753
0c725134-7f9c-4c77-bb95-abe54ade2980	chrY	-1	13468000	13471083	13481173	13484954	3411	7103	7209	10091
0c725134-7f9c-4c77-bb95-abe54ade2980	chrY	-1	13466852	13467208	13468000	13471083	7209	10091	10810	11157
c5c694ef-c8c2-41db-bb49-f648ca5702a3	chr8	-1	142721366	142745466	142816528	142832375	32	13826	13855	34478
784343bd-82cc-4274-822c-4ac2e60e2d10	chr7	-1	61968577	61969311	61971525	61972994	3770	4977	5104	5707
784343bd-82cc-4274-822c-4ac2e60e2d10	chr7	-1	61967388	61968116	61971525	61972994	3770	4977	5110	5707
784343bd-82cc-4274-822c-4ac2e60e2d10	chr7	-1	61970279	61971008	61971525	61972994	3770	4977	5104	5707
544e2bd4-1f2a-4499-9923-2ab384df3779	chr16	-1	46386886	46387511	46419128	46420620	29	1452	1452	2003
544e2bd4-1f2a-4499-9923-2ab384df3779	chr16	-1	46404645	46405270	46419128	46420620	29	1452	1452	2003
544e2bd4-1f2a-4499-9923-2ab384df3779	chr16	-1	46392725	46393350	46419128	46420620	29	1452	1452	2003
544e2bd4-1f2a-4499-9923-2ab384df3779	chr16	-1	46398539	46399164	46419128	46420620	29	1452	1452	2003
544e2bd4-1f2a-4499-9923-2ab384df3779	chr16	-1	46412296	46412863	46419128	46420620	29	1452	1452	2006
544e2bd4-1f2a-4499-9923-2ab384df3779	chr16	-1	46386886	46387511	46431188	46433077	28	1452	1452	2003
544e2bd4-1f2a-4499-9923-2ab384df3779	chr16	-1	46404645	46405270	46431188	46433077	28	1452	1452	2003
544e2bd4-1f2a-4499-9923-2ab384df3779	chr16	-1	46392725	46393350	46431188	46433077	28	1452	1452	2003
544e2bd4-1f2a-4499-9923-2ab384df3779	chr16	-1	46398539	46399164	46431188	46433077	28	1452	1452	2003
544e2bd4-1f2a-4499-9923-2ab384df3779	chr16	-1	46412296	46412863	46431188	46433077	28	1452	1452	2006
544e2bd4-1f2a-4499-9923-2ab384df3779	chr16	-1	46386886	46387515	46419132	46420620	29	1448	1448	2003
544e2bd4-1f2a-4499-9923-2ab384df3779	chr16	-1	46386886	46387515	46431192	46433077	28	1448	1448	2003
544e2bd4-1f2a-4499-9923-2ab384df3779	chr16	-1	46404645	46405274	46419132	46420620	29	1448	1448	2003
544e2bd4-1f2a-4499-9923-2ab384df3779	chr16	-1	46404645	46405274	46431192	46433077	28	1448	1448	2003
544e2bd4-1f2a-4499-9923-2ab384df3779	chr16	-1	46392725	46393354	46419132	46420620	29	1448	1448	2003
544e2bd4-1f2a-4499-9923-2ab384df3779	chr16	-1	46392725	46393354	46431192	46433077	28	1448	1448	2003
544e2bd4-1f2a-4499-9923-2ab384df3779	chr16	-1	46398539	46399168	46419132	46420620	29	1448	1448	2003
544e2bd4-1f2a-4499-9923-2ab384df3779	chr16	-1	46398539	46399168	46431192	46433077	28	1448	1448	2003
806e8b24-a02d-471c-be99-3232f94c569d	chr3	-1	695602	696210	697483	698888	3254	4486	5148	5648
806e8b24-a02d-471c-be99-3232f94c569d	chr3	-1	695602	696210	697483	698888	3254	4486	5148	5648
e9b17633-a282-499b-ae60-973c5a640389	chr20	-1	32671990	32675381	32675704	32676204	15655	16073	16290	18973
e9b17633-a282-499b-ae60-973c5a640389	chr20	-1	32665144	32667066	32671990	32675381	16290	18973	22531	24044
e9b17633-a282-499b-ae60-973c5a640389	chr20	-1	32665144	32667066	32671990	32675381	16290	18973	22531	24044
51f69ad5-83ca-4b84-a3da-399034573ab3	chr4	1	9337387	9340479	9363184	9365209	12433	14119	18218	20698
51f69ad5-83ca-4b84-a3da-399034573ab3	chr4	1	9332640	9335732	9363184	9365209	12433	14119	18218	20698
51f69ad5-83ca-4b84-a3da-399034573ab3	chr4	1	9351622	9354714	9363184	9365209	12433	14119	18218	20698
51f69ad5-83ca-4b84-a3da-399034573ab3	chr4	1	9232370	9235460	9363184	9365209	12433	14119	18218	20698
9ee27b88-8765-4b68-9757-6ee10ccece2a	chr19	1	27732060	27732462	27733141	27733652	8071	8556	12837	13206
9ee27b88-8765-4b68-9757-6ee10ccece2a	chr7	1	61970038	61970564	61970779	61972127	8063	9257	12837	13319
7ad757cb-ad8f-42c7-bae1-691983ffd47c	chr10	1	42385110	42385732	42391450	42394895	20	3215	3230	3839
7ad757cb-ad8f-42c7-bae1-691983ffd47c	chr10	1	42388885	42389533	42391450	42394895	20	3215	3233	3890
7ad757cb-ad8f-42c7-bae1-691983ffd47c	chr10	1	42385209	42385732	42596699	42600493	217	3272	3321	3839
7ad757cb-ad8f-42c7-bae1-691983ffd47c	chr10	1	42388988	42389533	42596699	42600493	217	3272	3328	3890
97205466-a164-4faf-84e6-ac5f42d18e72	chr9	1	42517677	42519683	42982155	42984286	28	2131	2142	3871
97205466-a164-4faf-84e6-ac5f42d18e72	chr9	1	42517660	42519683	42982155	42984280	28	2125	2125	3871
0beb0b6a-3dd3-4286-a6c1-e2a8dd6b32cd	chr7	-1	61967320	61968090	61968509	61969761	2423	3493	3677	4331
11b5257d-fa5e-4a3c-a74c-f39b10bbb430	chr14	1	19562214	19568685	20004390	20011527	28	7009	7009	12531
11b5257d-fa5e-4a3c-a74c-f39b10bbb430	chr14	1	19562207	19568685	20004390	20011520	28	7002	7002	12531
54bc3e9a-af44-4604-a0eb-2808209311aa	chr2	-1	145654655	145654841	145655679	145656343	7214	7848	8248	8427
d7b9db87-2f68-4a36-8815-e645f3d0301b	chrM	1	0	1180	15507	16539	30	1015	1041	2153
d7b9db87-2f68-4a36-8815-e645f3d0301b	chrM	1	0	1180	15507	16539	30	1015	1041	2153
5ebb946f-c871-4dff-a6ec-1c2de553e7e7	chr10	-1	42398444	42399555	42534070	42535297	21	1217	1375	2361
5ebb946f-c871-4dff-a6ec-1c2de553e7e7	chr10	-1	42400308	42400718	42534070	42535297	21	1217	1967	2361
5ebb946f-c871-4dff-a6ec-1c2de553e7e7	chr10	-1	42398444	42399555	42534070	42535297	21	1217	1375	2361
4d04984b-4049-4637-a41d-e6a536dda3ab	chr6	-1	76525052	76551562	76551957	76552251	25540	25820	25837	50700
14e1f882-ba15-4e77-94a2-aba268db6c1f	chr2	-1	92307298	92307729	92323758	92325672	25	1656	1699	2064
14e1f882-ba15-4e77-94a2-aba268db6c1f	chr2	-1	92307298	92307729	92321042	92322956	25	1656	1699	2064
14e1f882-ba15-4e77-94a2-aba268db6c1f	chr2	-1	92307298	92307729	92322740	92324654	25	1656	1699	2064
6f41d094-6077-49b9-8f79-a89f50d8dbc4	chr20	-1	53078516	53079538	53079799	53080536	2072	2785	4783	5765
6f41d094-6077-49b9-8f79-a89f50d8dbc4	chr20	-1	53078516	53079538	53079799	53080536	2072	2785	4783	5765
178e5adb-e3fd-483a-b898-250620088923	chr9	-1	67024772	67026688	67293219	67296306	33	3083	3091	4931
178e5adb-e3fd-483a-b898-250620088923	chr9	-1	67024772	67026709	67293233	67296306	33	3070	3070	4931
4f05663b-aa07-4dc4-b52d-c3b5792c03a1	chr12	-1	62161748	62162412	62168411	62172262	34	3677	5080	5592
4f05663b-aa07-4dc4-b52d-c3b5792c03a1	chr12	-1	62161748	62162412	62168411	62172262	34	3677	5080	5592
7727dcf2-4a48-4cab-9681-490a43b9e986	chr10	-1	42398178	42398782	42529350	42535141	24	5707	7547	8081
7727dcf2-4a48-4cab-9681-490a43b9e986	chr10	-1	42398280	42399100	42529350	42535141	24	5707	6030	6730
7727dcf2-4a48-4cab-9681-490a43b9e986	chr10	-1	42398178	42398782	42537496	42543632	23	5707	7547	8081
7727dcf2-4a48-4cab-9681-490a43b9e986	chr10	-1	42398280	42399100	42537496	42543632	23	5707	6030	6730
7727dcf2-4a48-4cab-9681-490a43b9e986	chr10	-1	42398280	42399100	42527028	42532765	23	5314	6030	6730
7727dcf2-4a48-4cab-9681-490a43b9e986	chr10	1	42529298	42529441	42531850	42532471	7531	8081	10076	10197
91e868b2-8e4e-4bd5-b8f1-3396a810d99c	chr15	-1	36662567	36666679	36673310	36674420	19391	20331	25481	28772
91e868b2-8e4e-4bd5-b8f1-3396a810d99c	chr15	-1	36662567	36666679	36673310	36674420	19391	20331	25481	28772
91e868b2-8e4e-4bd5-b8f1-3396a810d99c	chr15	-1	36662567	36666679	36668964	36669368	23307	23665	25481	28772
ffb90293-a5d3-4678-9ec7-7a5a115b0b15	chr17	-1	61956249	61956479	62000141	62000606	28	483	684	886
ffb90293-a5d3-4678-9ec7-7a5a115b0b15	chr17	-1	61993548	61993713	62000141	62000606	28	483	728	886
ffb90293-a5d3-4678-9ec7-7a5a115b0b15	chr17	-1	61956249	61956479	62000141	62000606	28	483	684	886
ffb90293-a5d3-4678-9ec7-7a5a115b0b15	chr17	-1	61993548	61993713	62000141	62000606	28	483	728	886
8e669355-576d-4e1b-87bb-dce2ddff0894	chr12	1	61338372	61345002	61354933	61355755	28	809	18316	23821
8e669355-576d-4e1b-87bb-dce2ddff0894	chr12	1	61338372	61345002	61354933	61355755	28	809	18316	23821
36b94d38-9319-4d09-a7ac-3ea4cc468f65	chr10	-1	42397851	42400772	42527280	42531844	32	4495	4518	7306
36b94d38-9319-4d09-a7ac-3ea4cc468f65	chr10	-1	42397851	42400772	42531355	42535922	29	4495	4518	7306
36b94d38-9319-4d09-a7ac-3ea4cc468f65	chr10	-1	42397851	42400772	42528648	42532865	30	4486	4518	7306
30ca9280-ea85-46d1-847a-a3c02818b3a7	chr9	-1	66489828	66491186	66494303	66500217	28	5545	5700	7034
30ca9280-ea85-46d1-847a-a3c02818b3a7	chr9	-1	45352695	45354053	45356992	45363056	28	5671	5700	7034
30ca9280-ea85-46d1-847a-a3c02818b3a7	chr9	-1	66489828	66491186	66494303	66500217	28	5545	5700	7034
30ca9280-ea85-46d1-847a-a3c02818b3a7	chr9	-1	45352695	45354053	45356992	45363056	28	5671	5700	7034
c0ba312d-a2f8-4f22-b9f3-07617f30cf0f	chr16	-1	46400919	46403206	46420274	46422862	27	2602	2602	4720
c0ba312d-a2f8-4f22-b9f3-07617f30cf0f	chr16	-1	46407031	46409266	46420274	46422862	27	2602	2602	4720
c0ba312d-a2f8-4f22-b9f3-07617f30cf0f	chr16	-1	46389203	46391287	46420274	46422862	27	2602	2602	4720
c0ba312d-a2f8-4f22-b9f3-07617f30cf0f	chr16	-1	46395111	46397362	46420274	46422862	27	2602	2602	4720
c0ba312d-a2f8-4f22-b9f3-07617f30cf0f	chr16	-1	46400919	46403210	46432338	46434907	27	2598	2598	4720
c0ba312d-a2f8-4f22-b9f3-07617f30cf0f	chr16	-1	46407031	46409270	46432338	46434907	27	2598	2598	4720
c0ba312d-a2f8-4f22-b9f3-07617f30cf0f	chr16	-1	46389203	46391291	46432338	46434907	27	2598	2598	4720
c0ba312d-a2f8-4f22-b9f3-07617f30cf0f	chr16	-1	46395111	46397363	46432338	46434907	27	2598	2601	4720
c0ba312d-a2f8-4f22-b9f3-07617f30cf0f	chr16	-1	46407031	46409275	46420283	46422862	27	2593	2593	4720
c0ba312d-a2f8-4f22-b9f3-07617f30cf0f	chr16	-1	46407031	46409275	46432343	46434907	27	2593	2593	4720
bd85b7c2-346c-4604-bde6-13ed8a823b68	chr6	1	58774626	58777895	58778290	58780140	5501	7131	7349	10534
9b37c425-c193-43f8-9540-5a64cfc46295	chr2	-1	91975468	91978503	92250315	92253444	28	3055	3055	5694
fa9de8bf-1a6b-465a-8dcb-77c9d16c68f0	chr9	1	66528935	66529271	66610844	66613094	53	2237	2239	2561
fdac6a78-849d-4471-a167-927389498be9	chr7	1	56730648	56730784	56730795	56731332	24	538	638	770
fdac6a78-849d-4471-a167-927389498be9	chr7	1	56730648	56730784	56730795	56731332	24	538	638	770
9a95f059-9043-4917-ac55-87239f881c76	chr10	-1	51278555	51278666	51715592	51716183	23	609	609	718
9a95f059-9043-4917-ac55-87239f881c76	chr10	-1	51278555	51278669	51715595	51716183	23	606	606	718
4948117c-f3f5-458e-ac40-7de4adb4d300	chrM	1	0	1187	15460	16571	80	1143	1143	2234
4948117c-f3f5-458e-ac40-7de4adb4d300	chrM	1	0	1187	15460	16571	80	1143	1143	2234
9dea93a5-c925-4a84-894e-b15909bc0411	chr10	-1	42383576	42397295	42597742	42599331	22	1564	1564	12458
06660e46-bf98-4686-b530-e0e2d9da2e4c	chrX	-1	70922882	70925360	70995540	70998407	21	2567	2625	4815
06660e46-bf98-4686-b530-e0e2d9da2e4c	chrX	-1	70922882	70925360	70995540	70998407	21	2567	2625	4815
39f703ec-a704-489c-8403-0de37bf51b1c	chrM	1	0	888	15857	16559	26	688	701	1504
39f703ec-a704-489c-8403-0de37bf51b1c	chrM	1	0	888	15857	16559	26	688	701	1504
fd92a4e7-b986-4c8f-9a97-aeb252d04ef6	chr7	1	61743186	61745251	61799183	61803088	28	3611	3611	5553
9fc6939d-c623-4b39-99f0-16ea64787698	chr8	-1	103080269	103080856	103082080	103091667	26	8553	9039	9527
9fc6939d-c623-4b39-99f0-16ea64787698	chr8	-1	103080269	103080856	103082080	103091667	26	8553	9039	9527
6a6ee471-1d8f-4d76-bce1-212c9cbee368	chr9	-1	96668253	96669163	96674749	96680497	37848	42533	46872	47709
662c7c50-0f6d-4d85-a58a-661ef771a0d0	chr1	1	121484071	121484220	121485137	121485431	27	318	318	460
d5a649eb-97e4-4422-9c4b-cdb9677e7260	chr10	-1	42397778	42400671	42527487	42531674	29	3989	3989	6716
d5a649eb-97e4-4422-9c4b-cdb9677e7260	chr10	-1	42399314	42402874	42527487	42531674	29	3989	3989	7218
d5a649eb-97e4-4422-9c4b-cdb9677e7260	chr10	-1	42398294	42401686	42527487	42531674	29	3989	3989	7220
d5a649eb-97e4-4422-9c4b-cdb9677e7260	chr10	-1	42397778	42400669	42532576	42536765	31	3991	3991	6716
d5a649eb-97e4-4422-9c4b-cdb9677e7260	chr10	-1	42399314	42402872	42532576	42536765	31	3991	3991	7218
d5a649eb-97e4-4422-9c4b-cdb9677e7260	chr10	-1	42398294	42401684	42532576	42536765	31	3991	3991	7220
d5a649eb-97e4-4422-9c4b-cdb9677e7260	chr10	-1	42397778	42400674	42527064	42530660	29	3420	3986	6716
d5a649eb-97e4-4422-9c4b-cdb9677e7260	chr10	-1	42399314	42402877	42527064	42530660	29	3420	3986	7218
d5a649eb-97e4-4422-9c4b-cdb9677e7260	chr10	-1	42398294	42401689	42527064	42530660	29	3420	3986	7220
d5a649eb-97e4-4422-9c4b-cdb9677e7260	chr10	-1	42397778	42400674	42527490	42531674	29	3986	3986	6716
d5a649eb-97e4-4422-9c4b-cdb9677e7260	chr10	-1	42397778	42400674	42527064	42530660	29	3420	3986	6716
d5a649eb-97e4-4422-9c4b-cdb9677e7260	chr10	-1	42398294	42401689	42527490	42531674	29	3986	3986	7220
d5a649eb-97e4-4422-9c4b-cdb9677e7260	chr10	-1	42398294	42401689	42527064	42530660	29	3420	3986	7220
a6de7d6e-7f3f-43a4-98d9-f5686bf87dd8	chrX	1	152400529	152408121	152522541	152530365	28	7676	7705	14084
a6de7d6e-7f3f-43a4-98d9-f5686bf87dd8	chrX	1	152400529	152408121	152522541	152530365	28	7676	7705	14084
df077ae9-5fe4-4b41-93a1-cfef75e1ea6c	chr9	-1	67057198	67059405	67260625	67263323	28	2688	2932	4784
e74e4d58-ac81-405c-ae89-4b5acfca3cce	chrM	1	8	640	13547	16571	3871	6695	6703	7285
b08483b4-346a-4086-9320-b380ad3050a3	chr21	-1	38168659	38169118	38171784	38189364	28	17017	17827	18271
b08483b4-346a-4086-9320-b380ad3050a3	chr21	-1	38168659	38169118	38171784	38189364	28	17017	17827	18271
53be7587-004d-4c19-aa96-c738efd96442	chr16	1	32823585	32829447	33040603	33046843	22574	28643	29735	35457
1cdb0acc-3c12-414e-9cd1-a69bc26ccd54	chr14	-1	31027702	31027972	31029424	31035331	17665	22407	22650	22910
88e332bf-d8e2-4923-abd5-863b074c5c50	chr2	-1	97960000	97960966	98078936	98083704	31	4254	4254	5198
88e332bf-d8e2-4923-abd5-863b074c5c50	chr2	-1	97960000	97960972	98078949	98083704	31	4242	4248	5198
8e2fef35-a35f-4524-8201-ec337de407fb	chr16	-1	10310642	10311787	10312156	10314534	1726	4003	6974	8050
8e2fef35-a35f-4524-8201-ec337de407fb	chr16	-1	10310642	10311787	10312156	10314534	1726	4003	6974	8050
0bd2e3f1-4901-4950-bf26-fa0bc7a33629	chr2	-1	213640258	213649042	213650070	213653125	12837	15404	15983	23630
0bd2e3f1-4901-4950-bf26-fa0bc7a33629	chr2	-1	213640258	213649042	213650070	213653125	12837	15404	15983	23630
6cc7f18b-ce67-4552-90a1-f2f691cfeb82	chr11	-1	62300617	62300920	62315328	62338702	43565	63084	74347	74598
6cc7f18b-ce67-4552-90a1-f2f691cfeb82	chr11	-1	62300617	62300920	62315328	62338702	43565	63084	74347	74598
1a833091-dfae-4b31-a186-140f40176224	chr1	-1	245646461	245650962	245651184	245660149	609	10780	11036	16075
1a833091-dfae-4b31-a186-140f40176224	chr1	-1	245646461	245652032	245653368	245660149	609	8254	9815	16075
2354d6fe-5561-4fff-823d-fb560745963b	chr3	-1	77682460	77684589	77685640	77686182	1323	1844	2000	4012
2354d6fe-5561-4fff-823d-fb560745963b	chr3	-1	77682460	77684589	77685640	77686182	1323	1844	2000	4012
33d87079-3b0d-4901-bac7-ec5385a7be60	chr10	1	42397795	42402047	42529087	42539010	26	9558	13801	18039
33d87079-3b0d-4901-bac7-ec5385a7be60	chr10	1	42397795	42402047	42530448	42540029	26	9558	13801	18039
9b99f8a9-f262-4c36-ae81-3d2f14b78dc3	chr10	-1	42386282	42397292	42596694	42600341	28	2436	2739	13634
bae8edec-4b01-49e4-ac7c-da872d0baf58	chr14	-1	19621509	19624326	19950753	19956285	26	5330	5433	7812
bae8edec-4b01-49e4-ac7c-da872d0baf58	chr14	-1	19621509	19624326	19950753	19956285	26	5330	5433	7812
d0592c9f-293c-417f-bfa8-bc493b456f2f	chr9	1	67095735	67097265	67223100	67224981	26	1875	1980	3263
d0592c9f-293c-417f-bfa8-bc493b456f2f	chr9	-1	42577639	42579169	42922409	42924290	26	1875	1980	3263
d0592c9f-293c-417f-bfa8-bc493b456f2f	chr9	-1	42577639	42579306	42922417	42924290	26	1867	1867	3263
bbecf5d6-67b3-4546-8cbc-ec292df7d1ee	chr5	-1	69849407	69851061	70046979	70048916	41	1902	1920	3262
bbecf5d6-67b3-4546-8cbc-ec292df7d1ee	chr5	-1	69553071	69554725	70046979	70048916	41	1902	1920	3262
bbecf5d6-67b3-4546-8cbc-ec292df7d1ee	chr5	1	69171129	69172783	69552851	69554788	41	1902	1920	3262
bbecf5d6-67b3-4546-8cbc-ec292df7d1ee	chr5	-1	68973334	68974988	69171066	69173003	41	1902	1920	3262
bbecf5d6-67b3-4546-8cbc-ec292df7d1ee	chr5	-1	69553071	69554725	70046979	70048916	41	1902	1920	3262
2f0d06ba-8fac-4fa0-8df3-2e59b2f58965	chr9	-1	100993660	100993920	101012536	101012858	38319	38604	52341	52572
2f0d06ba-8fac-4fa0-8df3-2e59b2f58965	chr9	-1	100993660	100993920	101012536	101012858	38319	38604	52341	52572
9710cd92-9a42-4d08-be8a-112d649ed144	chr10	-1	42383239	42383832	42596818	42598055	44	1192	1246	1856
9710cd92-9a42-4d08-be8a-112d649ed144	chr10	-1	42383239	42383832	42384369	42385606	44	1192	1246	1856
9710cd92-9a42-4d08-be8a-112d649ed144	chr10	-1	42383239	42383832	42389902	42391174	44	1228	1246	1856
9710cd92-9a42-4d08-be8a-112d649ed144	chr10	-1	42383239	42383832	42393122	42394322	50	1192	1246	1856
9710cd92-9a42-4d08-be8a-112d649ed144	chr10	-1	42383239	42383832	42599712	42600944	51	1192	1246	1856
3828b361-10b0-4c98-916c-801c7aff1ab7	chr1	-1	142708938	142711290	142828758	142832338	27	3443	3487	5563
3828b361-10b0-4c98-916c-801c7aff1ab7	chr1	-1	142708938	142711290	142828758	142832338	27	3443	3487	5563
0ff65b9c-3ac7-49d5-8d87-6190ff1884d7	chr8	1	86765820	86768397	86805091	86820761	32	15238	15238	17684
0ff65b9c-3ac7-49d5-8d87-6190ff1884d7	chr8	1	86762735	86765314	86805091	86820761	32	15238	15238	17686
0ff65b9c-3ac7-49d5-8d87-6190ff1884d7	chr8	1	86778015	86780590	86805091	86820761	32	15238	15238	17682
0ff65b9c-3ac7-49d5-8d87-6190ff1884d7	chr8	1	86765820	86768397	86817284	86832952	32	15238	15238	17684
0ff65b9c-3ac7-49d5-8d87-6190ff1884d7	chr8	1	86762735	86765314	86817284	86832952	32	15238	15238	17686
0ff65b9c-3ac7-49d5-8d87-6190ff1884d7	chr8	1	86778015	86780590	86817284	86832952	32	15238	15238	17682
0ff65b9c-3ac7-49d5-8d87-6190ff1884d7	chr8	1	86765820	86768397	86793289	86808568	409	15238	15238	17684
0ff65b9c-3ac7-49d5-8d87-6190ff1884d7	chr8	1	86762735	86765314	86793289	86808568	409	15238	15238	17686
0ff65b9c-3ac7-49d5-8d87-6190ff1884d7	chr8	1	86778015	86780590	86793289	86808568	409	15238	15238	17682
0ff65b9c-3ac7-49d5-8d87-6190ff1884d7	chr8	1	86762735	86765314	86765816	86781100	409	15238	15238	17686
48099648-fcd5-497f-843c-05271e47b5c4	chr5	1	134749605	134749679	134749755	134750847	5640	6538	6765	6837
515d18fb-b113-4abe-ac3e-a1040676a7d5	chr9	-1	70479716	70491984	70855035	70867294	28	11494	23308	34453
515d18fb-b113-4abe-ac3e-a1040676a7d5	chr9	-1	70479716	70491984	70855035	70867294	28	11494	23308	34453
fadaabe2-f311-4721-8456-bd7c1bc4356c	chr2	1	91992420	91992689	92236092	92236617	25	518	520	754
5709e54d-1f6b-4f4e-a43a-66007709c1b9	chr9	1	41279708	41287827	41540113	41549927	28	9439	10677	16876
0d523e1b-95a9-43d9-8246-27076b2d0e61	chr3	-1	85596310	85597118	85597389	85606933	11093	20039	21185	21960
dcc94e51-14a8-4094-a6b7-7a43cefa48ea	chr17	-1	52062883	52063410	52065893	52066778	3937	4673	4983	5429
dcc94e51-14a8-4094-a6b7-7a43cefa48ea	chr17	-1	52062883	52063410	52065893	52066778	3937	4673	4983	5429
e70116df-73fa-4f58-b950-3c0147041515	chr1	1	145622711	145622907	145997142	145998622	28	1413	1413	1589
e70116df-73fa-4f58-b950-3c0147041515	chr1	1	145622621	145622907	145997142	145998538	28	1329	1329	1589
d7dd5689-703c-4dbd-bfdc-d2d9a71cf4c4	chr10	1	42383232	42384718	42392038	42392438	2296	2633	2637	4100
75c6fd7e-1aee-4c1c-9d0b-401a2c68789e	chr1	1	400857	411538	577135	589649	73	11802	11817	20482
d794befd-0a85-4fcc-8bdf-90f79aafd40c	chr17	-1	44946327	44948718	44951808	44951975	22917	23069	25411	27423
a65f3ad2-4e0a-4509-ac68-ae52f0f0fd95	chr7	1	74202253	74203973	74572133	74574858	28	2658	2662	4317
a65f3ad2-4e0a-4509-ac68-ae52f0f0fd95	chr7	1	74202240	74203973	74572133	74574851	28	2651	2651	4317
dc7d710d-eb0c-45cb-bf2f-a0cba645c066	chr6	-1	83604185	83610460	83613101	83617752	33563	37256	38990	44529
dc7d710d-eb0c-45cb-bf2f-a0cba645c066	chr6	-1	83604185	83610460	83629270	83630123	24863	25581	38990	44529
dc7d710d-eb0c-45cb-bf2f-a0cba645c066	chr6	-1	83604185	83610460	83624929	83626379	27424	28610	38990	44529
dc7d710d-eb0c-45cb-bf2f-a0cba645c066	chr6	-1	83604185	83610460	83622310	83622609	30294	30509	38990	44529
dc7d710d-eb0c-45cb-bf2f-a0cba645c066	chr6	-1	83604185	83610460	83629270	83630123	24863	25581	38990	44529
dc7d710d-eb0c-45cb-bf2f-a0cba645c066	chr6	-1	83624929	83626379	83629270	83630123	24863	25581	27424	28610
dc7d710d-eb0c-45cb-bf2f-a0cba645c066	chr6	-1	83622310	83622609	83629270	83630123	24863	25581	30294	30509
dc7d710d-eb0c-45cb-bf2f-a0cba645c066	chr6	-1	83624929	83626379	83629270	83630123	24863	25581	27424	28610
dc7d710d-eb0c-45cb-bf2f-a0cba645c066	chr6	-1	83604185	83610460	83624929	83626379	27424	28610	38990	44529
dc7d710d-eb0c-45cb-bf2f-a0cba645c066	chr6	-1	83622310	83622609	83624929	83626379	27424	28610	30294	30509
dc7d710d-eb0c-45cb-bf2f-a0cba645c066	chr6	-1	83622310	83622609	83629270	83630123	24863	25581	30294	30509
dc7d710d-eb0c-45cb-bf2f-a0cba645c066	chr6	-1	83622310	83622609	83624929	83626379	27424	28610	30294	30509
dc7d710d-eb0c-45cb-bf2f-a0cba645c066	chr6	-1	83604185	83610460	83622310	83622609	30294	30509	38990	44529
dbd230eb-27f5-45ea-a210-81a089297670	chr17	1	22250778	22251777	22255031	22263000	29	8040	8048	9000
dbd230eb-27f5-45ea-a210-81a089297670	chr17	1	22246023	22247022	22255031	22263000	29	8040	8048	9000
4f9831ab-df72-4d6d-8bb2-f0cdde82f2f6	chr10	-1	88892	89439	89474	90963	2738	4105	5078	5573
4f9831ab-df72-4d6d-8bb2-f0cdde82f2f6	chr18	-1	43283	43830	43865	45354	2738	4105	5078	5573
4f9831ab-df72-4d6d-8bb2-f0cdde82f2f6	chr10	-1	88892	89439	89474	90963	2738	4105	5078	5573
4f9831ab-df72-4d6d-8bb2-f0cdde82f2f6	chr18	-1	43283	43830	43865	45354	2738	4105	5078	5573
489bb33a-6b9a-4687-b0b0-a09aa8b0d50a	chr1	-1	197070902	197071177	197072609	197076760	41	3983	5019	5270
489bb33a-6b9a-4687-b0b0-a09aa8b0d50a	chr1	-1	197070902	197071177	197072609	197076760	41	3983	5019	5270
eeb945a0-0ea4-46fc-a430-d4dc9c665ec7	chrM	1	7	2162	15389	16561	26	1127	1141	3184
eeb945a0-0ea4-46fc-a430-d4dc9c665ec7	chrM	1	7	2162	15389	16561	26	1127	1141	3184
17fd3950-15c6-47b5-a452-767486480b31	chr7	-1	57614182	57616570	57624380	57627550	79	3061	4047	6263
17fd3950-15c6-47b5-a452-767486480b31	chr7	-1	57614182	57616570	57624380	57627550	79	3061	4047	6263
709ed039-52e9-4718-8aea-999de9b94e2b	chr1	-1	152553889	152555528	152587740	152593447	63	5608	5621	7227
709ed039-52e9-4718-8aea-999de9b94e2b	chr1	-1	152553889	152555528	152587740	152593447	63	5608	5621	7227
d44ad8a2-47c5-4283-bedf-23630c36d80e	chr12	-1	62328389	62328538	62329940	62332177	28	2203	3412	3555
9046dafd-3a6b-4c58-9621-57a0db3f5b70	chr13	-1	21805635	21831484	21832090	21832223	33270	33401	33802	56751
1251d22d-a456-4607-9cac-2b5525bf244c	chr1	1	357857	360925	628739	632022	31	3218	3218	5815
9b6b5df6-8d9f-410b-8c15-3479610bad33	chr10	-1	52648794	52649010	52649457	52654879	6011	10561	10578	10774
9fdc13cd-7846-4ade-b95d-d4c2df852e4f	chr10	-1	42396044	42396246	42596701	42598019	27	1264	1271	1474
9fdc13cd-7846-4ade-b95d-d4c2df852e4f	chr10	-1	42383562	42383763	42596701	42598019	27	1264	1271	1474
9fdc13cd-7846-4ade-b95d-d4c2df852e4f	chr10	-1	42386954	42387156	42596701	42598019	27	1264	1271	1474
9fdc13cd-7846-4ade-b95d-d4c2df852e4f	chr10	-1	42385399	42385601	42596701	42598019	27	1264	1271	1474
9fdc13cd-7846-4ade-b95d-d4c2df852e4f	chr10	-1	42389170	42389372	42596701	42598019	27	1264	1271	1474
9fdc13cd-7846-4ade-b95d-d4c2df852e4f	chr10	-1	42390970	42391169	42596701	42598019	27	1264	1271	1474
7a47702c-5083-417f-ad32-f4d7e1850dd5	chr15	-1	82966263	82967807	83148640	83150211	27	1558	1558	2797
7a47702c-5083-417f-ad32-f4d7e1850dd5	chr15	1	82772066	82773610	82966250	82967821	27	1558	1558	2797
9a6cfec7-e880-4d76-ac2b-f940e3b7e4b2	chr9	-1	138944116	138952155	138959501	138965468	36603	41836	47565	54434
9a6cfec7-e880-4d76-ac2b-f940e3b7e4b2	chr9	-1	138944116	138952155	138959501	138965468	36603	41836	47565	54434
581c22be-cb08-4f46-a0fd-790358539733	chr10	-1	42527400	42530118	42538810	42538995	12549	12726	18703	21200
581c22be-cb08-4f46-a0fd-790358539733	chr10	-1	42529041	42531528	42538810	42538995	12549	12726	18957	21258
0b538017-9508-4155-bcb9-9dc7b1714ac8	chr8	-1	126799236	126803158	126803255	126805989	6814	9657	10064	13597
2c28d39d-d5da-4005-8c0b-cfad5e17a46d	chr7	-1	25883189	25883274	25883518	25885157	27	1605	1764	1849
0279e04c-d509-4460-bb3d-d114e0aea129	chr10	-1	42385559	42385662	42389849	42393971	23	3542	3542	3641
0279e04c-d509-4460-bb3d-d114e0aea129	chr10	-1	42389330	42389433	42389849	42393971	23	3542	3542	3641
0279e04c-d509-4460-bb3d-d114e0aea129	chr10	-1	42387114	42387215	42389849	42393971	23	3542	3544	3641
f0d7fdd2-beea-4c84-8ce7-de4467284ce5	chr2	1	97878968	97879337	98158730	98160241	25	1499	1501	1843
f0d7fdd2-beea-4c84-8ce7-de4467284ce5	chr2	1	97878968	97879337	98158730	98160241	25	1499	1501	1843
76b4237b-9d68-4b57-b1e7-c7ea9fd23c8d	chr5	-1	69558517	69560634	69856202	69865287	28	8953	8953	10990
a867aad0-6b06-4a24-b7fe-af562e6f9925	chr16	1	46389357	46409567	46412617	46414375	713	2367	5242	24245
a867aad0-6b06-4a24-b7fe-af562e6f9925	chr16	1	46386769	46404119	46412617	46414375	713	2367	8229	24816
a867aad0-6b06-4a24-b7fe-af562e6f9925	chr16	1	46404570	46406109	46412617	46414375	713	2367	4142	5583
621722db-e04b-48ee-a857-e09941be9c16	chr1	1	142802372	142804340	143230825	143234404	26	3543	3615	5348
621722db-e04b-48ee-a857-e09941be9c16	chr1	-1	143232313	143234268	143353975	143357558	26	3543	3615	5348
621722db-e04b-48ee-a857-e09941be9c16	chr1	-1	143232313	143234268	143353975	143357558	26	3543	3615	5348
621722db-e04b-48ee-a857-e09941be9c16	chr1	1	142802372	142804340	143230825	143234404	26	3543	3615	5348
2ed2b40e-85b9-4c1e-a24f-f378853a575a	chrX	-1	101458246	101459810	101740189	101756766	24	16085	17796	19078
2ed2b40e-85b9-4c1e-a24f-f378853a575a	chrX	-1	101458246	101459810	101740189	101756766	24	16085	17796	19078
8bc3493e-0c55-4043-873b-d0bb08499ab5	chr10	1	42383239	42388928	42599643	42600396	28	721	721	6546
8bc3493e-0c55-4043-873b-d0bb08499ab5	chr10	1	42387744	42388540	42389871	42397296	28	5805	5805	6546
8bc3493e-0c55-4043-873b-d0bb08499ab5	chr10	1	42384360	42385156	42389871	42397296	28	5805	5805	6546
b5485b73-39f2-4f7f-a231-9baa63716123	chr9	-1	42582663	42586435	42913941	42923141	1921	9852	9895	13083
b5485b73-39f2-4f7f-a231-9baa63716123	chr9	-1	42576187	42580436	42913941	42923141	1921	9852	14845	18293
b5485b73-39f2-4f7f-a231-9baa63716123	chr9	-1	42576187	42580436	42913941	42923141	1921	9852	14845	18293
cd99571c-3d30-4c6b-9906-d0aeb1cef03e	chr9	1	42594469	42595071	42902206	42907470	31	5133	5133	5637
8efa3a79-d6d2-47a4-80db-06742108342f	chr18	-1	5748014	5759765	5764351	5765427	19450	20344	23825	33499
8efa3a79-d6d2-47a4-80db-06742108342f	chr18	-1	5748014	5759765	5764351	5765427	19450	20344	23825	33499
bc172bc6-1585-4308-b5de-bd086b25dc16	chr1	-1	148354624	148354972	148567940	148568897	37	952	1040	1358
bc172bc6-1585-4308-b5de-bd086b25dc16	chr1	-1	148354624	148354972	148567940	148568897	37	952	1040	1358
e7b4a2bd-368a-42a4-a5a2-9d549de7cc3e	chr8	-1	86734040	86734786	86832448	86833630	27	1180	1182	1804
e7b4a2bd-368a-42a4-a5a2-9d549de7cc3e	chr8	-1	86734040	86734786	86795874	86797056	27	1180	1182	1804
e7b4a2bd-368a-42a4-a5a2-9d549de7cc3e	chr8	1	86560200	86560946	86733618	86734804	27	1180	1182	1804
e7b4a2bd-368a-42a4-a5a2-9d549de7cc3e	chr8	-1	86734040	86734786	86768401	86769587	27	1180	1182	1804
e7b4a2bd-368a-42a4-a5a2-9d549de7cc3e	chr8	-1	86734040	86734786	86820257	86821443	27	1180	1182	1804
e7b4a2bd-368a-42a4-a5a2-9d549de7cc3e	chr8	-1	86734040	86734786	86832448	86833630	27	1180	1182	1804
e7b4a2bd-368a-42a4-a5a2-9d549de7cc3e	chr8	-1	86734040	86734786	86795874	86797056	27	1180	1182	1804
e7b4a2bd-368a-42a4-a5a2-9d549de7cc3e	chr8	-1	86734040	86734786	86820257	86821443	27	1180	1182	1804
e7b4a2bd-368a-42a4-a5a2-9d549de7cc3e	chr8	-1	86734040	86734786	86768401	86769587	27	1180	1182	1804
e7b4a2bd-368a-42a4-a5a2-9d549de7cc3e	chr8	-1	86560754	86560975	86734040	86734786	1182	1804	1841	2052
e7b4a2bd-368a-42a4-a5a2-9d549de7cc3e	chr8	-1	86796446	86796667	86832448	86833630	27	1180	1841	2052
e7b4a2bd-368a-42a4-a5a2-9d549de7cc3e	chr8	-1	86796446	86796667	86820257	86821443	27	1180	1841	2052
a917f598-2493-4d39-9d4a-80558aaea31f	chrX	-1	121461427	121465185	121467528	121468630	7514	8465	10333	13442
0daca90d-ff6f-4cca-9711-3c9a33ef44c5	chr7	-1	74281484	74282882	74491834	74494744	47	2925	2925	4206
0daca90d-ff6f-4cca-9711-3c9a33ef44c5	chr7	-1	74281484	74283571	74492474	74494744	47	2238	2245	4206
5c310848-d4da-486f-a87b-240ef154217a	chr11	-1	89483745	89486515	89818661	89822514	28	3594	3624	6181
5c310848-d4da-486f-a87b-240ef154217a	chr11	-1	89483745	89486567	89818669	89822514	28	3585	3585	6181
1273b679-b979-4986-a85b-56763b50aa45	chr16	1	46400219	46403250	46420325	46423668	32	3222	3222	6038
1273b679-b979-4986-a85b-56763b50aa45	chr16	1	46406331	46409333	46420325	46423668	32	3222	3222	6038
1273b679-b979-4986-a85b-56763b50aa45	chr16	1	46394411	46397096	46420325	46423668	32	3222	3222	5771
1273b679-b979-4986-a85b-56763b50aa45	chr16	1	46400214	46403250	46432388	46435685	35	3217	3217	6038
1273b679-b979-4986-a85b-56763b50aa45	chr16	1	46406326	46409333	46432388	46435685	35	3217	3217	6038
1273b679-b979-4986-a85b-56763b50aa45	chr16	1	46394406	46397096	46432388	46435685	35	3217	3217	5771
1273b679-b979-4986-a85b-56763b50aa45	chr16	1	46394402	46397096	46420325	46423659	32	3213	3213	5771
1273b679-b979-4986-a85b-56763b50aa45	chr16	1	46394402	46397096	46432388	46435697	35	3213	3213	5771
70ced023-2638-42d5-9d84-9900b2bac0a8	chrX	1	140137749	140139337	140599607	140632114	21	31677	31677	33186
d88af76b-0cba-4ffc-a9e8-57eae430be26	chrM	1	7	804	15725	16562	28	832	849	1590
d88af76b-0cba-4ffc-a9e8-57eae430be26	chrM	1	7	804	15725	16562	28	832	849	1590
e0d97d14-5fcc-43f6-9219-9f01d8e5948e	chr2	1	92304818	92305818	92314733	92326071	80	11261	11708	12635
29c3da84-fd1b-4e6b-880e-4dd77d59fddf	chr14	-1	91691815	91692768	91694069	91695092	19063	19903	20828	21607
29c3da84-fd1b-4e6b-880e-4dd77d59fddf	chr14	-1	91691815	91692768	91694069	91695092	19063	19903	20828	21607
341f79a5-c023-4870-932f-97e33ab12c2c	chr1	1	121484075	121484327	121484711	121485434	34	747	747	994
41647262-01a5-499a-86f9-917d6122ea5c	chr17	-1	25296275	25296962	25298466	25298818	45	382	387	998
41647262-01a5-499a-86f9-917d6122ea5c	chr17	-1	25296275	25296956	25298456	25298818	45	392	393	998
9aa88c69-e715-481f-9f11-967452608191	chr5	1	17519533	17520907	17589469	17596528	29	6844	9191	10339
9aa88c69-e715-481f-9f11-967452608191	chr5	1	17522967	17524129	17589469	17596528	29	6844	9191	10161
9aa88c69-e715-481f-9f11-967452608191	chr5	1	17519533	17520907	17589469	17596528	29	6844	9191	10339
4f942731-80c4-4af0-b9b6-87db38f6f49e	chr2	-1	91977950	91978575	92249929	92250889	29	933	1145	1706
4da1f059-0b9c-4028-baf3-4935062b8582	chr1	-1	31179640	31191436	31194627	31195782	15092	16100	17931	28256
4da1f059-0b9c-4028-baf3-4935062b8582	chr1	-1	31179640	31191436	31194627	31195782	15092	16100	17931	28256
d6990d46-5ccc-44df-9dae-589ce1491e8a	chr19	1	8871603	8872472	8873190	8879068	34	5648	5648	6519
d6990d46-5ccc-44df-9dae-589ce1491e8a	chr19	1	8864129	8864998	8873190	8879068	34	5648	5648	6519
8b8e5496-fb9d-4c5a-8b4b-77366069f07b	chr1	-1	148228491	148228680	148617565	148618145	31	560	562	728
66350b76-b130-4870-a45b-75938b80f3da	chr10	-1	42400115	42400485	42529261	42532816	27	3384	5215	5559
66350b76-b130-4870-a45b-75938b80f3da	chr10	-1	42400448	42400822	42529261	42532816	27	3384	5216	5565
66350b76-b130-4870-a45b-75938b80f3da	chr10	-1	42400115	42400485	42529261	42532816	27	3384	5215	5559
2bdb2983-7c94-45b4-9b2f-21328927d35f	chr1	-1	145765981	145767079	145921192	145923911	26	2628	2629	3607
2bdb2983-7c94-45b4-9b2f-21328927d35f	chr1	-1	145765981	145767087	145921203	145923911	26	2619	2623	3607
f42fbee4-bd9e-4928-b40f-3361fa62c5ad	chr2	-1	109785217	109786722	109790396	109793723	8645	11385	14141	15394
f42fbee4-bd9e-4928-b40f-3361fa62c5ad	chr2	-1	109785217	109786722	109790396	109793723	8645	11385	14141	15394
c44709a0-8d40-4315-83ed-d146e343b0e3	chr10	-1	10940982	10962916	10965534	10966217	31372	32023	33437	53516
c44709a0-8d40-4315-83ed-d146e343b0e3	chr10	-1	10940982	10962916	10965534	10966217	31372	32023	33437	53516
a79f2b8b-8c04-415c-927b-afe93432e1c4	chr2	-1	131242644	131246200	131389179	131398469	26	9008	9008	12021
a79f2b8b-8c04-415c-927b-afe93432e1c4	chr2	-1	131242644	131246202	131389181	131398469	26	9006	9006	12021
0caa063a-1c47-4f8e-bbc7-0e7208025f53	chr19	-1	17969275	17972882	17981991	17982948	13974	14726	21754	24706
0caa063a-1c47-4f8e-bbc7-0e7208025f53	chr19	-1	17969275	17972882	17981991	17982948	13974	14726	21754	24706
9ad9d3d2-3448-4ca4-99e9-be13cb3b62a8	chr1	1	149330656	149331869	149715169	149715567	3393	3772	3995	5170
b0010f3d-36ab-4eb9-a035-3044dd2ed054	chr1	1	16993084	16997209	17063237	17067473	24	4111	4173	8020
b0010f3d-36ab-4eb9-a035-3044dd2ed054	chr1	1	16993084	16997209	17063237	17067473	24	4111	4173	8020
8aa5344f-df02-4adb-8028-98e76e3caf43	chr5	1	21477723	21479220	21481544	21497357	1920	16590	16598	17748
8aa5344f-df02-4adb-8028-98e76e3caf43	chr5	1	21477723	21479220	21481544	21497357	1920	16590	16598	17748
6a05db29-c661-4f3b-905b-bcc2229e24e2	chrX	-1	140183218	140184801	140584573	140586416	28	1742	1742	3118
6a05db29-c661-4f3b-905b-bcc2229e24e2	chrX	-1	140183218	140184801	140584573	140586416	28	1742	1742	3118
5cf7bc98-b195-4c33-ab71-66dd16179208	chr9	1	68458191	68466906	68714888	68723815	57	8776	8799	16077
5cf7bc98-b195-4c33-ab71-66dd16179208	chr9	1	68458191	68466906	68714888	68723815	57	8776	8799	16077
51243c06-6f54-44e1-a5e3-c42028779c1a	chr12	-1	60030	62386	64520	72535	27	7588	7591	9803
b4c25ec4-5883-424d-8223-279ef2788f57	chr8	1	43823379	43825329	43827288	43828346	9939	10881	10995	12640
76370495-6931-4575-a545-8534be253838	chr2	1	131287225	131288944	131344709	131349101	26	4021	4325	5778
76370495-6931-4575-a545-8534be253838	chr2	1	131287225	131288944	131344709	131349101	26	4021	4325	5778
aeab3477-a287-40af-a596-6f96fd3432d3	chr17	-1	14914093	14917709	14918642	14918733	5607	5693	6400	9779
9fa35e58-599f-4f24-8719-a6279cf48f1e	chr10	1	42398258	42400984	42530171	42535619	25	5058	6888	9373
9fa35e58-599f-4f24-8719-a6279cf48f1e	chr10	1	42397779	42401659	42530171	42535619	25	5058	5695	9373
9fa35e58-599f-4f24-8719-a6279cf48f1e	chr10	1	42398258	42400984	42540014	42545402	25	4990	6888	9373
9fa35e58-599f-4f24-8719-a6279cf48f1e	chr10	1	42397779	42401659	42540014	42545402	25	4990	5695	9373
9fa35e58-599f-4f24-8719-a6279cf48f1e	chr10	1	42398258	42400984	42531865	42536977	25	5058	6888	9373
9fa35e58-599f-4f24-8719-a6279cf48f1e	chr10	1	42398258	42400984	42537299	42542344	27	4990	6888	9373
9fa35e58-599f-4f24-8719-a6279cf48f1e	chr10	1	42398258	42400984	42530171	42535619	25	5058	6888	9373
9fa35e58-599f-4f24-8719-a6279cf48f1e	chr10	1	42398258	42400984	42540014	42545402	25	4990	6888	9373
9fa35e58-599f-4f24-8719-a6279cf48f1e	chr10	1	42397779	42401659	42531865	42536977	25	5058	5695	9373
9fa35e58-599f-4f24-8719-a6279cf48f1e	chr10	1	42397779	42401659	42537299	42542344	27	4990	5695	9373
9fa35e58-599f-4f24-8719-a6279cf48f1e	chr10	1	42397779	42401659	42530171	42535619	25	5058	5695	9373
9fa35e58-599f-4f24-8719-a6279cf48f1e	chr10	1	42397779	42401659	42540014	42545402	25	4990	5695	9373
17348053-48f4-4737-9e87-e4663609d2b2	chr9	-1	68479732	68482297	68698984	68702403	28	3360	3771	5847
d2f5ca47-6e74-45ed-8248-d5f80ef5386f	chr1	-1	427753	428719	555066	556855	27	1747	1747	2684
261f7545-d0d9-4b23-8e1c-f9b79de2039a	chr22	-1	35867652	35870043	35871676	35873178	40733	41946	43073	44987
261f7545-d0d9-4b23-8e1c-f9b79de2039a	chr22	-1	35859895	35861747	35871676	35873178	40733	41946	48419	49909
261f7545-d0d9-4b23-8e1c-f9b79de2039a	chr22	-1	35867652	35870043	35871676	35873178	40733	41946	43073	44987
261f7545-d0d9-4b23-8e1c-f9b79de2039a	chr22	-1	35859895	35861747	35867652	35870043	43073	44987	48419	49909
261f7545-d0d9-4b23-8e1c-f9b79de2039a	chr22	-1	35859895	35861747	35871676	35873178	40733	41946	48419	49909
261f7545-d0d9-4b23-8e1c-f9b79de2039a	chr22	-1	35859895	35861747	35867652	35870043	43073	44987	48419	49909
d7ca9c1e-6354-4cc1-90d2-a5ceb316e57b	chr2	-1	86937961	86938213	87312441	87316046	21	3374	3597	3816
d7ca9c1e-6354-4cc1-90d2-a5ceb316e57b	chr2	-1	86937961	86938213	87312441	87316046	21	3374	3597	3816
4123ebcf-97b0-4927-9fd9-ec994642b24b	chr6	1	58773720	58779385	58779607	58780165	28	569	576	5770
6f0ec1fe-4bea-4c57-bd71-d43a97efb25b	chr8	1	144940207	144940770	144942246	144942758	3115	3633	6119	6663
6f0ec1fe-4bea-4c57-bd71-d43a97efb25b	chr8	1	144940433	144940777	144942246	144942758	3115	3633	4810	5143
2b77b1b3-57ad-4386-be1b-e592c2e5cf89	chr7	-1	110113269	110114679	110128931	110129354	29	424	440	1733
59bb0058-ec07-4b19-b9fb-39c5ace1db6d	chr17	1	58773693	58773909	58774433	58775790	3554	4832	4915	5125
63befad2-6c1d-495c-ab92-2d8cea8a81ef	chr20	-1	47464899	47487952	47488577	47491441	25	2645	2662	24650
63befad2-6c1d-495c-ab92-2d8cea8a81ef	chr20	-1	47464899	47487213	47487819	47491441	25	3325	3325	24650
e45ce479-c12b-477a-8e8f-04d2742743f4	chr8	1	46839961	46841227	46848438	46848557	7326	7444	11792	12991
7967eb6d-0bce-4147-9e06-8228dbacb6f9	chr9	1	68485784	68486876	68704494	68706133	3177	4674	6921	7893
9754c847-03b2-4e49-9ced-b3b9f11c4730	chr9	-1	46099401	46099807	46404489	46404915	29	449	449	832
3d2181e8-56b2-4769-b971-02c982654031	chr4	1	49251596	49252697	49545977	49548045	29	1962	1962	2868
3d2181e8-56b2-4769-b971-02c982654031	chr1	-1	142786324	142787425	143248651	143250719	29	1962	1962	2868
3d2181e8-56b2-4769-b971-02c982654031	chr4	1	49251595	49252697	49545977	49548044	29	1961	1961	2868
7681aa53-6050-4a56-9000-d35c6d319dfd	chr2	-1	92024503	92025922	92202528	92204514	27	1941	2196	3385
7681aa53-6050-4a56-9000-d35c6d319dfd	chr2	-1	92024503	92025922	92202528	92204514	27	1941	2196	3385
affcc29b-932c-429f-ab4f-7327a1c20602	chr4	-1	122633100	122633412	122636456	122636656	6093	6278	7175	7474
affcc29b-932c-429f-ab4f-7327a1c20602	chr4	-1	122633100	122633412	122636456	122636656	6093	6278	7175	7474
4fd47285-b23c-45d2-8a28-0a18736b1227	chr2	1	92310044	92311196	92323682	92323934	4213	4449	4725	5832
4fd47285-b23c-45d2-8a28-0a18736b1227	chr2	1	92313269	92314421	92323682	92323934	4213	4449	4725	5832
4fd47285-b23c-45d2-8a28-0a18736b1227	chr2	1	92310044	92311196	92320966	92321218	4213	4449	4725	5832
4fd47285-b23c-45d2-8a28-0a18736b1227	chr2	1	92313269	92314421	92320966	92321218	4213	4449	4725	5832
428ef263-b58b-4eb9-a659-ed8f12738bdf	chr5	-1	76478597	76481396	76485147	76486440	18759	19836	22654	24905
428ef263-b58b-4eb9-a659-ed8f12738bdf	chr5	-1	76478597	76481396	76485147	76486440	18759	19836	22654	24905
428ef263-b58b-4eb9-a659-ed8f12738bdf	chr5	-1	76478597	76481396	76482778	76483290	21149	21601	22654	24905
7faaa341-5980-4e47-aa17-2f5ba73dcbce	chr1	-1	400998	404414	585999	592541	31	6468	6468	9708
d6eef276-55e8-407c-8901-25d34f29f5b5	chr7	1	61250843	61259261	61381457	61383528	34	2126	2129	10414
d6eef276-55e8-407c-8901-25d34f29f5b5	chr7	1	61250843	61259261	61380313	61382296	95	2084	2129	10414
2b35c51a-350d-4d15-9b8c-805fcc21da32	chr10	1	56445983	56447751	56468924	56469577	2655	3259	3274	4820
2b35c51a-350d-4d15-9b8c-805fcc21da32	chr10	1	56445983	56447751	56468924	56469577	2655	3259	3274	4820
a9ff2b83-6c9f-4620-a4a5-ce5046d1d2e9	chr10	1	42383221	42387706	42599909	42600296	4775	5125	5131	9040
a9ff2b83-6c9f-4620-a4a5-ce5046d1d2e9	chr10	1	42389679	42393583	42597015	42597935	4775	5644	5666	9076
a9ff2b83-6c9f-4620-a4a5-ce5046d1d2e9	chr10	1	42387258	42391716	42396568	42397279	4775	5436	5438	9040
fe64a438-334e-422b-8cc1-91fbc48734a1	chr19	-1	29659275	29659414	29661258	29669333	20	7657	8417	8551
fe64a438-334e-422b-8cc1-91fbc48734a1	chr19	-1	29659275	29659414	29661258	29669333	20	7657	8417	8551
5a07361f-8f46-4f65-9bd0-6461dc9e4c3f	chr2	-1	101347871	101348376	101349478	101356500	7439	13497	13789	14274
bb8f51dd-f8dd-4e85-9931-3224569041aa	chr9	-1	44818574	44823299	45047548	45056623	28	8216	8226	12387
bb8f51dd-f8dd-4e85-9931-3224569041aa	chr9	1	46168654	46173384	46326534	46335612	28	8216	8226	12387
bb8f51dd-f8dd-4e85-9931-3224569041aa	chr9	-1	46326966	46327514	46330873	46335602	8226	12387	14882	15352
2beb021e-a399-49d2-913c-9b0fae8c0f0d	chr1	-1	142541237	142543586	142966090	142967750	1330	2944	2947	5139
03c7e7cd-71a6-45fb-b767-7ab4d17ee148	chr10	1	42398279	42399020	42527062	42528420	232	1496	2156	2853
03c7e7cd-71a6-45fb-b767-7ab4d17ee148	chr10	1	42397875	42399359	42527062	42528420	232	1496	1524	2853
03c7e7cd-71a6-45fb-b767-7ab4d17ee148	chr10	-1	42529595	42530332	42534345	42534791	1537	1949	2161	2853
03c7e7cd-71a6-45fb-b767-7ab4d17ee148	chr10	1	42400228	42400881	42527062	42528420	232	1496	2224	2851
07c64d69-1b3b-40bb-8713-8d2e5fffb81b	chr7	-1	61732260	61733994	61806811	61809630	30	2822	2822	4412
07c64d69-1b3b-40bb-8713-8d2e5fffb81b	chr7	-1	61732260	61733994	61806811	61809630	30	2822	2822	4412
412d0d0d-6eeb-4035-a5d8-4ff31797d728	chr19	1	27731830	27732281	27737901	27738554	23	625	678	1109
412d0d0d-6eeb-4035-a5d8-4ff31797d728	chr19	1	27731830	27732281	27737228	27737875	28	626	678	1109
412d0d0d-6eeb-4035-a5d8-4ff31797d728	chr19	1	27731830	27732281	27738241	27738894	23	625	678	1109
255268aa-7100-46a0-997c-2b7a70fb9723	chr2	1	97783898	97784758	98200825	98201839	28	1017	1018	1746
255268aa-7100-46a0-997c-2b7a70fb9723	chr2	1	97783898	97784758	98200825	98201839	28	1017	1018	1746
f6d3e26a-7e86-4192-9213-1a71bde0db69	chr15	1	28500587	28501487	28579716	28580646	29	943	943	1694
f6d3e26a-7e86-4192-9213-1a71bde0db69	chr15	-1	28579738	28580627	28821273	28822203	29	943	943	1694
c70b28ea-a309-452d-b5fb-fe93bc7c8b54	chrX	-1	8806314	8812449	8818963	8821577	16780	18794	23661	28508
c70b28ea-a309-452d-b5fb-fe93bc7c8b54	chrX	-1	8806314	8812449	8815563	8817510	19828	21395	23661	28508
c70b28ea-a309-452d-b5fb-fe93bc7c8b54	chrX	-1	8806314	8812449	8818963	8821577	16780	18794	23661	28508
c70b28ea-a309-452d-b5fb-fe93bc7c8b54	chrX	-1	8815563	8817510	8818963	8821577	16780	18794	19828	21395
c70b28ea-a309-452d-b5fb-fe93bc7c8b54	chrX	-1	8815563	8817510	8818963	8821577	16780	18794	19828	21395
c70b28ea-a309-452d-b5fb-fe93bc7c8b54	chrX	-1	8806314	8812449	8815563	8817510	19828	21395	23661	28508
dc75d7db-f0aa-4aeb-a55b-0e28b733cab1	chr1	-1	173737074	173737849	173739231	173749626	174	8824	9720	10349
dc75d7db-f0aa-4aeb-a55b-0e28b733cab1	chr1	-1	173737074	173737849	173739231	173749626	174	8824	9720	10349
b0d6fca9-681e-45b5-ab8b-4bf6b9376649	chr2	-1	146861324	146862604	146876862	146877507	2207	2835	2847	4103
b0d6fca9-681e-45b5-ab8b-4bf6b9376649	chr2	-1	146861324	146862604	146876862	146877507	2207	2835	2847	4103
d5e641b2-14f6-4c43-b643-7dcb798fb5a2	chr13	-1	30604346	30609354	30615487	30627959	29261	38790	43473	47377
d5e641b2-14f6-4c43-b643-7dcb798fb5a2	chr13	-1	30602353	30602810	30615487	30627959	29261	38790	48451	48833
d5e641b2-14f6-4c43-b643-7dcb798fb5a2	chr13	-1	30604346	30609354	30615487	30627959	29261	38790	43473	47377
d5e641b2-14f6-4c43-b643-7dcb798fb5a2	chr13	-1	30604346	30609354	30610219	30613771	40138	42925	43473	47377
d5e641b2-14f6-4c43-b643-7dcb798fb5a2	chr13	-1	30602353	30602810	30615487	30627959	29261	38790	48451	48833
d5e641b2-14f6-4c43-b643-7dcb798fb5a2	chr13	-1	30602353	30602810	30604346	30609354	43473	47377	48451	48833
2b5cf514-c54b-4d69-a2a5-307ffb4e5b2b	chr1	-1	142710952	142712171	142826608	142829462	28	2816	3823	4875
2b5cf514-c54b-4d69-a2a5-307ffb4e5b2b	chr1	-1	143207420	143208787	143378342	143381189	28	2816	3683	4875
2b5cf514-c54b-4d69-a2a5-307ffb4e5b2b	chr1	1	142826717	142829192	143207150	143210005	28	2816	2861	4875
2b5cf514-c54b-4d69-a2a5-307ffb4e5b2b	chr1	1	142826717	142829192	143207150	143210005	28	2816	2861	4875
30638ea9-f149-4023-af7e-d8a59aef50c8	chrY	-1	10057029	10057695	10059396	10073694	902	14541	14543	15167
30638ea9-f149-4023-af7e-d8a59aef50c8	chr16	-1	33971085	33979889	33986791	33998802	3734	15167	22068	30968
30638ea9-f149-4023-af7e-d8a59aef50c8	chrY	-1	10045087	10045654	10059396	10073694	902	14541	34089	34646
30638ea9-f149-4023-af7e-d8a59aef50c8	chrY	-1	10045087	10045654	10060446	10071928	3303	15150	34089	34646
7e6ffc86-f5c8-4e59-abe4-946959872640	chr20	-1	25821822	25823235	25990749	25992684	25	1869	1872	3270
7e6ffc86-f5c8-4e59-abe4-946959872640	chr20	-1	25821822	25823235	25990749	25992684	25	1869	1872	3270
1ffe375d-9d43-4bf7-9c8d-b9ab607df50c	chr1	-1	148674221	148676065	149009706	149012300	17	2382	2629	4220
1ffe375d-9d43-4bf7-9c8d-b9ab607df50c	chr1	-1	148836132	148837748	149009706	149012300	17	2382	2814	4220
1ffe375d-9d43-4bf7-9c8d-b9ab607df50c	chr1	-1	148674221	148676065	149009706	149012300	17	2382	2629	4220
1ffe375d-9d43-4bf7-9c8d-b9ab607df50c	chr1	-1	148836132	148837748	149009706	149012300	17	2382	2814	4220
a3fbe1d9-ce65-4b3d-b015-76d85346ff41	chr19	1	27731887	27732512	27737306	27741114	30	3787	4064	4656
a3fbe1d9-ce65-4b3d-b015-76d85346ff41	chr19	1	27731887	27732512	27735943	27740443	26	3822	4064	4656
d37ba564-5abc-46ea-b6a4-79a7e276c861	chr3	-1	131795470	131807583	131810399	131811280	15722	16459	18470	29844
356fa222-d7bb-4fae-904f-62c2dcce26cc	chrY	1	13482034	13482180	13485161	13485675	988	1456	6320	6454
52df3d14-988d-46eb-9477-3745bd893371	chr1	1	142790547	142792047	143243795	143245879	32	2027	2060	3348
52df3d14-988d-46eb-9477-3745bd893371	chr1	1	142790547	142792047	143243795	143245879	32	2027	2060	3348
747fde23-812d-40db-9436-db65815ef40c	chr14	1	19571069	19574719	19998822	20002738	30	3570	3570	6821
747fde23-812d-40db-9436-db65815ef40c	chr14	1	19571061	19574719	19998822	20002721	30	3554	3562	6821
7a6052c6-61ef-4de2-bdfe-0a9204cbf610	chr5	1	17583020	17585221	17588733	17598526	28	9667	9667	11773
76453bbc-b8a7-45ca-b76a-49dc3cd11226	chr9	1	70490498	70492847	70853984	70856791	25	2718	2916	4817
76453bbc-b8a7-45ca-b76a-49dc3cd11226	chr9	1	70490498	70492847	70853984	70856791	25	2718	2916	4817
8e8aa807-51aa-4d75-8d2e-f172b23d0153	chr2	-1	144256396	144256801	144257302	144262299	34	4809	5043	5414
f84d558a-a260-4ff2-9dae-92246f34842f	chrY	-1	58976551	58984574	58987065	58989520	101	2569	5299	14630
285d6eac-2245-4191-a222-63dfbd67edb9	chr5	-1	8206034	8206205	8208166	8209162	3771	4631	5773	5942
285d6eac-2245-4191-a222-63dfbd67edb9	chr5	-1	8206034	8206205	8208166	8209162	3771	4631	5773	5942
91d49886-e73d-4e1c-a030-8ff82d2bcb15	chr2	-1	116268620	116269275	116270138	116270745	2228	2757	3308	3844
91d49886-e73d-4e1c-a030-8ff82d2bcb15	chr2	-1	116268620	116269275	116270138	116270745	2228	2757	3308	3844
78d43a2e-b360-4d6a-b909-1c1cee533a85	chr10	1	42384503	42385595	42389013	42397291	26	7259	7262	8292
78d43a2e-b360-4d6a-b909-1c1cee533a85	chr10	1	42386068	42387150	42389013	42397291	26	7259	7262	8292
f4028752-1e33-407a-8fc2-12c39752227e	chrX	-1	61731561	61733026	61733357	61734413	28	1066	1990	3598
32a33909-440d-44a7-9f2a-f00042594237	chr2	1	21601276	21603225	21603268	21603498	48	261	17348	19180
32a33909-440d-44a7-9f2a-f00042594237	chr2	1	21601276	21603225	21603268	21603498	48	261	17348	19180
32a33909-440d-44a7-9f2a-f00042594237	chr2	1	21592510	21594089	21603268	21603498	48	261	10506	11836
32a33909-440d-44a7-9f2a-f00042594237	chr2	1	21592510	21594089	21603268	21603498	48	261	10506	11836
1662d8b0-2766-4deb-9392-8106c1713396	chr12	-1	118183461	118198721	118200966	118214464	29748	40328	42052	54606
1662d8b0-2766-4deb-9392-8106c1713396	chr12	-1	118183461	118198721	118200966	118214464	29748	40328	42052	54606
e8b976eb-4c75-4ac6-b03b-5d05d5f638a9	chr19	-1	27731818	27734084	27738167	27740289	8928	11047	11331	13214
e8b976eb-4c75-4ac6-b03b-5d05d5f638a9	chr19	-1	27731894	27734722	27738202	27740501	7339	9581	10239	12887
14f9f84f-8d36-4792-aa28-3aabc41136e7	chr17	1	22248489	22250024	22255891	22256765	13459	14209	17544	18938
14f9f84f-8d36-4792-aa28-3aabc41136e7	chr17	1	22253244	22254779	22255891	22256765	13459	14209	17544	18938
14f9f84f-8d36-4792-aa28-3aabc41136e7	chr17	1	22248489	22250024	22251141	22252007	13466	14209	17544	18938
14f9f84f-8d36-4792-aa28-3aabc41136e7	chr17	1	22248489	22250024	22251141	22252007	13466	14209	17544	18938
14f9f84f-8d36-4792-aa28-3aabc41136e7	chr17	1	22248489	22250024	22258269	22259143	13459	14209	17544	18938
a26e73ba-db96-4328-9a2a-ecb914217876	chr21	-1	28081318	28083049	28472126	28475247	26	3096	3096	4799
a26e73ba-db96-4328-9a2a-ecb914217876	chr21	-1	28081318	28083049	28472126	28475247	26	3096	3096	4799
21c36967-817c-4400-943f-b2752d634bfe	chr1	1	121484057	121484621	121485217	121485416	29	219	219	773
e9b5765c-3048-4b82-9b24-399a82f80396	chr17	-1	59854152	59854409	59855012	59856073	1997	2899	3359	3582
fb17cf5e-513d-4fb5-a9d5-de2c5a790b1a	chr19	1	27731801	27732700	27737181	27738226	52	1071	1092	1998
2e817ce5-cd0b-4bc9-8e9b-263ec0af9cdf	chr4	-1	49238856	49241899	49557420	49561791	20	4225	4286	7001
2e817ce5-cd0b-4bc9-8e9b-263ec0af9cdf	chr4	-1	49238856	49241899	49557420	49561791	20	4225	4286	7001
cb860078-1869-48dc-90cd-d9ed10de4ba0	chr5	-1	41347859	41348333	41349449	41375969	23	25764	25764	26210
a92edcb6-4399-431b-9bb5-54be3334b86a	chr10	-1	112702657	112703094	112704280	112704674	3408	3736	3765	4185
a92edcb6-4399-431b-9bb5-54be3334b86a	chr10	-1	112702657	112703094	112704280	112704674	3408	3736	3765	4185
230838f6-83f1-49b9-a3a6-d0f9c4074416	chr8	1	65294038	65306942	65306955	65310424	28	3411	9399	21372
230838f6-83f1-49b9-a3a6-d0f9c4074416	chr8	1	65294038	65306942	65306955	65310424	28	3411	9399	21372
d350d3d6-de0c-4b77-9b1a-476ce3358ba3	chr10	1	42400211	42400587	42527026	42529628	2434	4961	4977	5342
d350d3d6-de0c-4b77-9b1a-476ce3358ba3	chr10	1	42398347	42400621	42527026	42529628	2434	4961	4977	7180
d350d3d6-de0c-4b77-9b1a-476ce3358ba3	chr10	1	42400211	42400587	42527026	42529628	2434	4961	4977	5342
d350d3d6-de0c-4b77-9b1a-476ce3358ba3	chr10	1	42398347	42400621	42527026	42529628	2434	4961	4977	7180
d350d3d6-de0c-4b77-9b1a-476ce3358ba3	chr7	1	61967455	61967858	61968806	61969112	4977	5283	5455	5836
4a43e2b6-aaef-470f-84f2-62c1a39d44f1	chr7	1	143934591	143936576	144008588	144012423	23	3705	3705	5633
4a43e2b6-aaef-470f-84f2-62c1a39d44f1	chr7	1	143933138	143936576	144008588	144010772	23	2140	2140	5633
ddc8da33-0ec1-4e0f-8332-004bae59f79a	chr21	-1	9723603	9742342	9892149	9894657	10141	12431	12446	29110
ddc8da33-0ec1-4e0f-8332-004bae59f79a	chr21	-1	9710998	9714207	9723603	9742342	12446	29110	36158	39012
3cb73948-f6cb-4b36-837d-478d88a35f82	chr4	-1	22254057	22255155	22268950	22270442	16008	17353	26988	28034
3cb73948-f6cb-4b36-837d-478d88a35f82	chr4	-1	22254057	22255155	22264544	22265987	19714	20937	26988	28034
3cb73948-f6cb-4b36-837d-478d88a35f82	chr4	-1	22254057	22255155	22268950	22270442	16008	17353	26988	28034
3cb73948-f6cb-4b36-837d-478d88a35f82	chr4	-1	22264544	22265987	22268950	22270442	16008	17353	19714	20937
3cb73948-f6cb-4b36-837d-478d88a35f82	chr4	-1	22264544	22265987	22268950	22270442	16008	17353	19714	20937
3cb73948-f6cb-4b36-837d-478d88a35f82	chr4	-1	22254057	22255155	22264544	22265987	19714	20937	26988	28034
5c57459c-11ad-4b1d-b9f8-86674238bbf2	chr7	-1	65007118	65011255	65120870	65126108	28	5053	5053	8610
5c57459c-11ad-4b1d-b9f8-86674238bbf2	chr7	1	64610005	64614160	65006370	65011608	28	5053	5053	8610
5c57459c-11ad-4b1d-b9f8-86674238bbf2	chr7	-1	65007118	65011260	65120875	65126108	28	5048	5048	8610
5c57459c-11ad-4b1d-b9f8-86674238bbf2	chr7	1	64610000	64614160	65006370	65011603	28	5048	5048	8610
6c51fc0c-bd02-42d1-ba1d-c246e7c00148	chr2	1	92312460	92313840	92315529	92326166	25	10993	11039	12357
5e94b204-bcb9-43ff-9e6b-37abca9e886f	chr2	1	96127669	96128425	96278704	96280619	27	1879	1879	2577
5e94b204-bcb9-43ff-9e6b-37abca9e886f	chr2	1	96127665	96128425	96278704	96280615	27	1875	1875	2577
5ce9172d-1756-4983-8c6d-c8dc3346627f	chr15	-1	82949101	82950150	83177155	83178635	26	1448	1642	2552
5ce9172d-1756-4983-8c6d-c8dc3346627f	chr15	-1	82949101	82950150	83177155	83178635	26	1448	1642	2552
7bb02a76-4385-4e1d-9080-fae37463f9d8	chr10	-1	44116662	44121108	44124085	44126074	1155	2767	4762	8383
7bb02a76-4385-4e1d-9080-fae37463f9d8	chr10	-1	44116662	44121108	44122617	44123131	3301	3720	4762	8383
7bb02a76-4385-4e1d-9080-fae37463f9d8	chr10	-1	44116189	44116572	44116662	44121108	4762	8383	8437	8750
7bb02a76-4385-4e1d-9080-fae37463f9d8	chr10	-1	44116662	44121108	44124085	44126074	1155	2767	4762	8383
7dd64877-fb2d-4d75-943e-a6afd2b062e7	chr5	-1	16039572	16041235	16042843	16047302	10929	14648	15903	17318
7dd64877-fb2d-4d75-943e-a6afd2b062e7	chr5	-1	16039572	16044766	16045410	16047302	10929	12556	13048	17318
0fd34b69-af07-40c7-b388-04c3cbde91b2	chr16	1	28403729	28404329	28733485	28734620	30	1157	1158	1730
0fd34b69-af07-40c7-b388-04c3cbde91b2	chr16	1	28403729	28404329	28733485	28734620	30	1157	1158	1730
56829129-2f49-4bbc-a475-8e86126bcd3b	chr1	-1	115392658	115395747	115398336	115399524	9426	10451	11819	14474
56829129-2f49-4bbc-a475-8e86126bcd3b	chr1	-1	115392658	115395747	115398336	115399524	9426	10451	11819	14474
6a5a1eb8-b8d0-4cde-89c2-16a53924fa4b	chr9	1	46160882	46162666	46341588	46343620	28	1947	1947	3639
6a5a1eb8-b8d0-4cde-89c2-16a53924fa4b	chr9	1	46160877	46162666	46341588	46343615	28	1942	1942	3639
760928f1-012a-459e-9f38-09bb6ec81c0f	chr1	1	121484060	121484445	121485063	121485434	74	439	8276	8680
a3f00222-cb72-4366-94d8-dba74acfad4c	chr16	-1	18030027	18032408	18045871	18046331	34731	35131	45241	47220
a3f00222-cb72-4366-94d8-dba74acfad4c	chr16	-1	18030027	18032408	18047321	18047545	33915	34103	45241	47220
a3f00222-cb72-4366-94d8-dba74acfad4c	chr16	-1	18045871	18046331	18047321	18047545	33915	34103	34731	35131
a3f00222-cb72-4366-94d8-dba74acfad4c	chr16	-1	18030027	18032408	18045871	18046331	34731	35131	45241	47220
a3f00222-cb72-4366-94d8-dba74acfad4c	chr16	-1	18030027	18032408	18047321	18047545	33915	34103	45241	47220
a3f00222-cb72-4366-94d8-dba74acfad4c	chr16	-1	18045871	18046331	18047321	18047545	33915	34103	34731	35131
ec9d72bb-fdf9-4b0a-897a-31b0c8dd68ab	chr5	-1	68956059	68956793	69185032	69188800	26	3642	3769	4463
ec9d72bb-fdf9-4b0a-897a-31b0c8dd68ab	chr5	1	70063948	70064682	70536138	70539892	26	3642	3769	4463
f7182fef-00a3-4364-8fb3-c815687e66c4	chr10	-1	42397804	42399545	42529004	42531223	28	2149	2508	4103
f7182fef-00a3-4364-8fb3-c815687e66c4	chr10	-1	42397804	42399545	42529004	42531223	28	2149	2508	4103
c4de6a6a-4e84-4863-9dfe-954f7812e427	chr14	-1	55082691	55087398	55088801	55089286	6993	7444	8401	12615
73f1b91f-bf21-42eb-a38c-59a3b41b2647	chr19	1	27731801	27733019	27733094	27733487	24	388	390	1599
73f1b91f-bf21-42eb-a38c-59a3b41b2647	chr19	1	27731801	27733019	27736153	27736547	23	388	390	1599
73f1b91f-bf21-42eb-a38c-59a3b41b2647	chr19	1	27731801	27733019	27737853	27738245	24	388	390	1599
800077ce-64b2-48b4-aca8-f887995d7165	chr10	-1	42398502	42401090	42533214	42536568	26	3373	3554	6033
800077ce-64b2-48b4-aca8-f887995d7165	chr10	-1	42398841	42401149	42533214	42536568	26	3373	3801	6033
800077ce-64b2-48b4-aca8-f887995d7165	chr10	-1	42400366	42401865	42533214	42536568	26	3373	4722	6033
800077ce-64b2-48b4-aca8-f887995d7165	chr10	-1	42398502	42401090	42534581	42537925	26	3366	3554	6033
800077ce-64b2-48b4-aca8-f887995d7165	chr10	-1	42398841	42401149	42534581	42537925	26	3366	3801	6033
800077ce-64b2-48b4-aca8-f887995d7165	chr10	-1	42400366	42401865	42534581	42537925	26	3366	4722	6033
800077ce-64b2-48b4-aca8-f887995d7165	chr10	1	42397796	42400647	42408658	42409311	26	677	682	3366
800077ce-64b2-48b4-aca8-f887995d7165	chr10	-1	42400366	42401865	42534581	42537925	26	3366	4722	6033
f45a7742-0ffb-4ce2-8496-02f3b54ee883	chr17	-1	13931937	13932372	14134815	14136718	32	1660	1673	2072
f45a7742-0ffb-4ce2-8496-02f3b54ee883	chr17	-1	13931937	13932372	14134815	14136718	32	1660	1673	2072
ef58759f-c1d7-4222-a51b-547ba569eda4	chr1	-1	142841051	142841523	143195026	143195595	30	567	628	1029
ef58759f-c1d7-4222-a51b-547ba569eda4	chr1	1	142698658	142699133	142841052	142841623	31	567	628	1028
c25786b3-8cc8-44f2-82d7-a7db8acc54fc	chrX	1	101569180	101570444	101626388	101627858	33	1489	1489	2595
c25786b3-8cc8-44f2-82d7-a7db8acc54fc	chrX	1	101569175	101570444	101626388	101627853	33	1484	1484	2595
a64bfadc-1219-4482-8f52-95711950e73f	chr15	-1	96510759	96514245	96517529	96520652	16690	19322	21533	24065
a64bfadc-1219-4482-8f52-95711950e73f	chr15	-1	96517529	96520652	96521435	96524927	13223	16084	16690	19322
a64bfadc-1219-4482-8f52-95711950e73f	chr15	-1	96510759	96514245	96517529	96520652	16690	19322	21533	24065
b0fc3fdc-99ae-4970-9f7e-feb55a8dc471	chr2	-1	152165029	152165792	152166527	152166991	7842	8253	8701	9439
f0130e19-b017-478e-948a-fb9d9e441322	chr9	-1	15812225	15815304	15821956	15822683	28	725	740	3654
f0130e19-b017-478e-948a-fb9d9e441322	chr9	-1	15812225	15815304	15821956	15822683	28	725	740	3654
d7fbfef4-54c7-4548-af26-3b2221a27c18	chrM	1	7	497	14825	16555	2413	3946	3964	4416
d7fbfef4-54c7-4548-af26-3b2221a27c18	chrM	1	7	497	14825	16555	2413	3946	3964	4416
3fbb57e9-b052-4f93-8c2a-452e8688ca44	chr20	1	46753049	46755145	47131322	47132977	2490	4271	7082	9287
3fbb57e9-b052-4f93-8c2a-452e8688ca44	chr20	1	46753062	46754375	47131322	47132977	2490	4271	8035	9480
3fbb57e9-b052-4f93-8c2a-452e8688ca44	chr20	1	46753049	46755145	47131400	47132980	1425	3335	7082	9287
3fbb57e9-b052-4f93-8c2a-452e8688ca44	chr20	1	46753062	46754375	47131400	47132980	1425	3335	8035	9480
3fbb57e9-b052-4f93-8c2a-452e8688ca44	chr20	1	46754245	46755145	47130000	47132963	4938	8325	8388	9287
3fbb57e9-b052-4f93-8c2a-452e8688ca44	chr20	1	46753049	46755145	47131709	47132867	26	1331	7082	9287
3fbb57e9-b052-4f93-8c2a-452e8688ca44	chr20	1	46753062	46754375	47131709	47132867	26	1331	8035	9480
3fbb57e9-b052-4f93-8c2a-452e8688ca44	chr20	1	46753049	46755145	47131358	47132936	5260	6788	7082	9287
3fbb57e9-b052-4f93-8c2a-452e8688ca44	chr20	1	46753049	46755145	47131322	47132977	2490	4271	7082	9287
3fbb57e9-b052-4f93-8c2a-452e8688ca44	chr20	1	46753049	46755145	47131269	47133148	4602	6605	7082	9287
3fbb57e9-b052-4f93-8c2a-452e8688ca44	chr20	1	46753049	46755145	47131400	47132980	1425	3335	7082	9287
3fbb57e9-b052-4f93-8c2a-452e8688ca44	chr20	1	46753049	46755145	47131709	47132867	26	1331	7082	9287
3fbb57e9-b052-4f93-8c2a-452e8688ca44	chr20	1	46753062	46754375	47131322	47132977	2490	4271	8035	9480
3fbb57e9-b052-4f93-8c2a-452e8688ca44	chr20	1	46753062	46754375	47131269	47133148	4602	6605	8035	9480
3fbb57e9-b052-4f93-8c2a-452e8688ca44	chr20	1	46753062	46754375	47131277	47132954	5557	7369	8035	9480
3fbb57e9-b052-4f93-8c2a-452e8688ca44	chr20	1	46753062	46754375	47130000	47132982	4938	7779	8035	9480
3fbb57e9-b052-4f93-8c2a-452e8688ca44	chr20	1	46753062	46754375	47131348	47132657	6770	8035	8035	9480
3fbb57e9-b052-4f93-8c2a-452e8688ca44	chr20	1	46753062	46754375	47131400	47132980	1425	3335	8035	9480
3fbb57e9-b052-4f93-8c2a-452e8688ca44	chr20	1	46753062	46754375	47131709	47132867	26	1331	8035	9480
f3706f91-bd82-4dea-bfdf-db6741cfb340	chr1	1	121484057	121485036	121485134	121485416	26	303	303	1300
f3706f91-bd82-4dea-bfdf-db6741cfb340	chr1	1	121484075	121484691	121484795	121485434	26	665	665	1295
d9795ce6-1f1a-4642-b55d-68cf4cc25e3e	chr16	-1	46401944	46402969	46420524	46437264	42	16841	16852	17829
d9795ce6-1f1a-4642-b55d-68cf4cc25e3e	chr16	-1	46397009	46398011	46420524	46437264	42	16841	16852	17829
d9795ce6-1f1a-4642-b55d-68cf4cc25e3e	chr16	-1	46390035	46391050	46420524	46437264	42	16841	16852	17829
b096716f-0bb7-40e2-aef2-58be6845d9d9	chr1	1	142570757	142572667	142914567	142941750	36	25192	27124	28664
b096716f-0bb7-40e2-aef2-58be6845d9d9	chr1	1	142570757	142572667	142914567	142941750	36	25192	27124	28664
4d688ad9-f8dc-4533-afdb-e149e6c6120a	chr8	-1	7049928	7051946	7060482	7070682	62	9757	9768	11664
4d688ad9-f8dc-4533-afdb-e149e6c6120a	chr8	-1	7049928	7051946	7060482	7070682	62	9757	9768	11664
e491a605-c0d4-4a84-9a85-63f64e0f22f4	chr1	1	235824224	235830348	235830362	235830996	28	640	6437	11843
e491a605-c0d4-4a84-9a85-63f64e0f22f4	chr1	1	235824224	235830348	235830362	235830996	28	640	6437	11843
69726113-371b-4ca7-aaac-f0e829e4ac92	chr13	-1	114805120	114809242	114809918	114813490	25	4109	5272	9209
69726113-371b-4ca7-aaac-f0e829e4ac92	chr13	-1	114805120	114808051	114809351	114813490	25	4194	6420	9209
69726113-371b-4ca7-aaac-f0e829e4ac92	chr13	-1	114805120	114808051	114808051	114809179	5336	6420	6420	9209
7168f560-35fd-4fe7-8e86-c1799bd93721	chr1	-1	146029233	146031999	146468170	146471060	41	2551	2675	5127
4bf161e2-404c-4432-a339-1526d68e8f66	chr10	-1	42384944	42397296	42597745	42598680	15674	16568	16570	26014
30477209-a69e-4e55-9980-d288be4f10d4	chr1	-1	188643570	188644435	188645825	188646570	11914	12601	13147	13968
30477209-a69e-4e55-9980-d288be4f10d4	chr1	-1	188638734	188642721	188643570	188644435	13147	13968	14355	17730
30477209-a69e-4e55-9980-d288be4f10d4	chr1	-1	188638734	188642721	188643570	188644435	13147	13968	14355	17730
30477209-a69e-4e55-9980-d288be4f10d4	chr1	-1	188638734	188642721	188645825	188646570	11914	12601	14355	17730
30477209-a69e-4e55-9980-d288be4f10d4	chr1	-1	188643570	188644435	188645825	188646570	11914	12601	13147	13968
30477209-a69e-4e55-9980-d288be4f10d4	chr1	-1	188638734	188642721	188645825	188646570	11914	12601	14355	17730
5ba87478-a78e-4cd6-a2ad-29baf8f5a886	chr9	-1	42591968	42596995	42904782	42911795	27	6920	6929	11394
5ba87478-a78e-4cd6-a2ad-29baf8f5a886	chr9	1	67077932	67082962	67235598	67242613	27	6920	6935	11394
5ba87478-a78e-4cd6-a2ad-29baf8f5a886	chr9	-1	42591968	42596995	42904782	42911795	27	6920	6929	11394
8a3c4552-e925-4818-84ff-c055bbc2ab7c	chr16	-1	63979530	63979812	63980283	63980511	10586	10792	11036	11270
4d274147-8ba2-48bf-a5d2-10ec015c31ca	chr13	-1	101333497	101345828	101351755	101355635	21690	24874	29458	41038
4d274147-8ba2-48bf-a5d2-10ec015c31ca	chr13	-1	101333497	101345828	101351755	101355635	21690	24874	29458	41038
004bc982-b8a9-4d34-ac8b-dab19d324d45	chr20	-1	48378271	48379253	48384572	48387440	9864	12525	16412	17319
004bc982-b8a9-4d34-ac8b-dab19d324d45	chr20	-1	48378271	48379253	48384572	48387440	9864	12525	16412	17319
52d29200-d61e-439a-bd6e-3d239ad37865	chr10	1	42527022	42531095	42536791	42538223	27	1417	1417	5368
52d29200-d61e-439a-bd6e-3d239ad37865	chr10	1	42527022	42531095	42539847	42541280	27	1416	1417	5368
52d29200-d61e-439a-bd6e-3d239ad37865	chr10	1	42527022	42531095	42542905	42544338	27	1416	1417	5368
52d29200-d61e-439a-bd6e-3d239ad37865	chr10	1	42527022	42531095	42533394	42534829	25	1417	1417	5368
fdfb03a5-fc7e-482d-908e-0512b63c1317	chr1	1	143204722	143205245	143382864	143384039	27	1133	1433	1848
fdfb03a5-fc7e-482d-908e-0512b63c1317	chr1	1	143204722	143205245	143382864	143384039	27	1133	1433	1848
fa56cfa6-c0fd-4b4d-95a0-8cc242eb77ee	chr5	-1	162384374	162385222	162385224	162387278	28	2026	2026	2838
894ade56-b09a-4e9d-b973-0641c29098ff	chr9	-1	136714457	136718016	136720995	136721156	12354	12499	14666	17946
c30fcc00-94f6-43f1-861c-a6b8a7511ea7	chr8	-1	117898879	117898984	117900713	117940841	27	38953	39217	39324
461e253d-f647-40b0-9c1b-70054204beb9	chr6	-1	58775052	58776535	58778458	58780165	3251	4697	4733	5967
461e253d-f647-40b0-9c1b-70054204beb9	chr6	1	58773634	58774523	58776388	58780031	7722	10966	11015	11809
461e253d-f647-40b0-9c1b-70054204beb9	chr6	1	58773634	58774523	58778349	58780163	6631	8356	11015	11809
461e253d-f647-40b0-9c1b-70054204beb9	chr6	1	58773634	58774523	58778349	58780163	6631	8356	11015	11809
9b543598-e1fe-43ba-8fe6-7e6279485841	chr8	-1	86732310	86736176	86766276	86771073	40	4628	5163	8400
9b543598-e1fe-43ba-8fe6-7e6279485841	chr8	-1	86732310	86736176	86793749	86798542	40	4628	5163	8400
9b543598-e1fe-43ba-8fe6-7e6279485841	chr8	-1	86732310	86736176	86818132	86822929	40	4628	5163	8400
9b543598-e1fe-43ba-8fe6-7e6279485841	chr8	1	86558810	86562672	86732132	86736929	40	4628	5163	8400
9b543598-e1fe-43ba-8fe6-7e6279485841	chr8	-1	86732310	86736176	86805939	86810735	40	4628	5163	8400
277e20c2-b5f5-427a-802a-ae1e97cfe225	chr10	-1	42397799	42401363	42527421	42531819	33	4213	4228	7503
277e20c2-b5f5-427a-802a-ae1e97cfe225	chr10	-1	42397799	42401363	42533531	42537591	33	4213	4228	7503
277e20c2-b5f5-427a-802a-ae1e97cfe225	chr10	-1	42397799	42401363	42527421	42531819	33	4213	4228	7503
277e20c2-b5f5-427a-802a-ae1e97cfe225	chr10	-1	42397799	42401363	42533531	42537591	33	4213	4228	7503
61032b02-84c0-4d0a-96e9-16371ebfa700	chr10	1	42398384	42399097	42527757	42531133	31	3301	3307	3999
61032b02-84c0-4d0a-96e9-16371ebfa700	chr10	1	42400241	42401014	42527757	42531133	31	3301	3301	4049
61032b02-84c0-4d0a-96e9-16371ebfa700	chr10	1	42398716	42399490	42527757	42531133	31	3301	3301	4049
61032b02-84c0-4d0a-96e9-16371ebfa700	chr10	1	42398376	42399097	42532848	42536220	31	3300	3300	3999
61032b02-84c0-4d0a-96e9-16371ebfa700	chr10	1	42400240	42401014	42532848	42536220	31	3300	3300	4049
61032b02-84c0-4d0a-96e9-16371ebfa700	chr10	1	42398715	42399490	42532848	42536220	31	3300	3300	4049
61032b02-84c0-4d0a-96e9-16371ebfa700	chr10	1	42398369	42399097	42527757	42531124	31	3293	3293	3999
61032b02-84c0-4d0a-96e9-16371ebfa700	chr10	1	42398369	42399097	42532848	42536208	31	3289	3293	3999
4f15fdd0-e863-42ff-aab1-290b20992e33	chr14	-1	19740539	19741646	19833749	19834875	32	1119	1120	2140
4f15fdd0-e863-42ff-aab1-290b20992e33	chr14	-1	19740539	19741654	19833755	19834875	32	1113	1113	2140
6518a4b4-5696-4d9e-ab40-9c9ecf695c79	chr8	1	86773845	86784701	86793453	86820239	21	23929	24003	33676
6518a4b4-5696-4d9e-ab40-9c9ecf695c79	chr8	1	86555220	86564284	86793453	86820239	21	23929	25322	33676
6518a4b4-5696-4d9e-ab40-9c9ecf695c79	chr8	1	86555220	86564284	86765980	86792771	21	23929	25322	33676
6518a4b4-5696-4d9e-ab40-9c9ecf695c79	chr8	1	86773845	86784701	86805643	86832430	21	23929	24003	33676
6518a4b4-5696-4d9e-ab40-9c9ecf695c79	chr8	1	86555220	86564284	86805643	86832430	21	23929	25322	33676
6518a4b4-5696-4d9e-ab40-9c9ecf695c79	chr8	1	86801314	86812169	86817836	86841876	21	21738	24003	33676
6518a4b4-5696-4d9e-ab40-9c9ecf695c79	chr8	1	86773845	86784701	86817836	86841876	21	21738	24003	33676
6518a4b4-5696-4d9e-ab40-9c9ecf695c79	chr8	1	86555220	86564284	86817836	86841876	21	21738	25322	33676
6518a4b4-5696-4d9e-ab40-9c9ecf695c79	chr8	1	86569870	86576441	86817836	86841876	21	21738	21740	27536
6518a4b4-5696-4d9e-ab40-9c9ecf695c79	chr8	1	86555449	86576441	86793453	86802363	21	8083	8693	27536
6518a4b4-5696-4d9e-ab40-9c9ecf695c79	chr8	1	86555449	86576441	86765980	86774894	21	8083	8693	27536
6518a4b4-5696-4d9e-ab40-9c9ecf695c79	chr8	1	86555449	86576441	86830027	86838937	21	8083	8693	27536
6518a4b4-5696-4d9e-ab40-9c9ecf695c79	chr8	1	86555449	86576441	86778175	86787088	21	8083	8693	27536
3cec62e6-3bdf-4175-b346-b5c02ab389db	chr2	-1	29728578	29729528	29731273	29732565	4466	5480	6806	7613
3cec62e6-3bdf-4175-b346-b5c02ab389db	chr2	-1	29728578	29729528	29731273	29732565	4466	5480	6806	7613
58f0119d-839d-469c-bf5c-7725fb641c2e	chr9	1	68478759	68481586	68699982	68703243	31	3222	3226	5644
58f0119d-839d-469c-bf5c-7725fb641c2e	chr9	1	68478751	68481586	68699982	68703240	31	3219	3219	5644
ae5ecb25-0ed0-4763-ad4e-8160a72f17bb	chrM	1	0	4319	15743	16571	5452	6220	6220	10347
ae5ecb25-0ed0-4763-ad4e-8160a72f17bb	chrM	1	0	4319	15743	16571	5452	6220	6220	10347
0794fd76-6428-42cd-a3c8-56c113656fb4	chr18	-1	25212083	25212239	25212970	25214086	6082	6880	7351	7508
e698b5f7-4773-414f-9ecc-36a84fa46b92	chr2	1	92290384	92291047	92309654	92311149	328	1733	1740	2387
e698b5f7-4773-414f-9ecc-36a84fa46b92	chr2	1	92290384	92291047	92312879	92314374	328	1733	1740	2387
c68453eb-4b4e-4262-9467-5d38ff5c12ff	chr10	-1	42399047	42400701	42527280	42533970	24	6641	6965	8403
c68453eb-4b4e-4262-9467-5d38ff5c12ff	chr10	-1	42400232	42401830	42527280	42533970	24	6641	6859	8403
c68453eb-4b4e-4262-9467-5d38ff5c12ff	chr10	-1	42406006	42406334	42527280	42533970	24	6641	10044	10340
c68453eb-4b4e-4262-9467-5d38ff5c12ff	chr10	-1	42399047	42400701	42528640	42535329	24	6638	6965	8403
c68453eb-4b4e-4262-9467-5d38ff5c12ff	chr10	-1	42400232	42401830	42528640	42535329	24	6638	6859	8403
c68453eb-4b4e-4262-9467-5d38ff5c12ff	chr10	-1	42406006	42406334	42528640	42535329	24	6638	10044	10340
c68453eb-4b4e-4262-9467-5d38ff5c12ff	chr10	-1	42399047	42400701	42532728	42539740	26	6624	6965	8403
c68453eb-4b4e-4262-9467-5d38ff5c12ff	chr10	-1	42400232	42401830	42532728	42539740	26	6624	6859	8403
c68453eb-4b4e-4262-9467-5d38ff5c12ff	chr10	-1	42406006	42406334	42532728	42539740	26	6624	10044	10340
c68453eb-4b4e-4262-9467-5d38ff5c12ff	chr10	-1	42399047	42400701	42529669	42536684	26	6631	6965	8403
c68453eb-4b4e-4262-9467-5d38ff5c12ff	chr10	-1	42400232	42401830	42529669	42536684	26	6631	6859	8403
c68453eb-4b4e-4262-9467-5d38ff5c12ff	chr10	-1	42406006	42406334	42529669	42536684	26	6631	10044	10340
d791b185-209b-4aa1-8210-0597c2a3ee20	chr5	-1	69846999	69849515	70048325	70051112	29	2754	2934	4971
d791b185-209b-4aa1-8210-0597c2a3ee20	chr5	-1	68971160	68973442	69172412	69175199	29	2754	2934	4778
d791b185-209b-4aa1-8210-0597c2a3ee20	chr5	1	69172675	69175191	69550657	69553442	29	2754	2934	4971
99186ada-a16c-4c76-bf01-6fb7b23623f3	chr1	-1	165123235	165123487	165124165	165131155	29	6290	6753	6987
98683460-a882-490a-b800-5f6e1874c969	chr3	1	113460558	113460828	113460867	113461062	655	847	992	1236
98683460-a882-490a-b800-5f6e1874c969	chr3	1	113460558	113460828	113460867	113461062	655	847	992	1236
0b3ce48a-0991-4989-990f-4142262b9ea7	chr2	1	92310212	92310978	92321910	92326167	27	4171	4176	4901
0b3ce48a-0991-4989-990f-4142262b9ea7	chr2	1	92319040	92319764	92321910	92326167	27	4171	4176	4865
0b3ce48a-0991-4989-990f-4142262b9ea7	chr2	1	92307156	92307863	92321910	92326167	27	4171	4178	4852
0b3ce48a-0991-4989-990f-4142262b9ea7	chr2	1	92319720	92320486	92321910	92326167	27	4171	4176	4901
0b3ce48a-0991-4989-990f-4142262b9ea7	chr2	1	92291134	92291807	92321910	92326167	27	4171	4176	4821
0b3ce48a-0991-4989-990f-4142262b9ea7	chr2	1	92320400	92321090	92321910	92326167	27	4171	4176	4836
93429e66-7d6d-4b70-90c0-55be7e7f12a6	chr20	-1	52400359	52401090	52406228	52406470	13750	13967	17684	18307
93429e66-7d6d-4b70-90c0-55be7e7f12a6	chr20	-1	52400359	52401090	52406228	52406470	13750	13967	17684	18307
1c64bc64-c0d8-45ec-b97b-a182e71761e0	chr1	1	143176108	143176506	143411785	143413581	28	1771	1771	2147
1c64bc64-c0d8-45ec-b97b-a182e71761e0	chr1	1	143176103	143176506	143411785	143413576	28	1766	1766	2147
152a9042-21b9-43bc-ba8c-3ddaa7ab8a08	chr2	-1	96086859	96089678	96318384	96321423	27	3010	3015	5666
152a9042-21b9-43bc-ba8c-3ddaa7ab8a08	chr2	-1	96086859	96089678	96318384	96321423	27	3010	3015	5666
3cc52553-c46f-4308-918b-cb203da057a1	chr10	1	42400236	42400753	42534489	42538001	29	3342	5960	6413
3cc52553-c46f-4308-918b-cb203da057a1	chr10	1	42409199	42409391	42534489	42538001	29	3342	6227	6413
9d3315a9-6f6c-41f3-8f32-695605cd212c	chr5	1	69884161	69886128	70003619	70015047	60	10215	11637	13222
9d3315a9-6f6c-41f3-8f32-695605cd212c	chr5	1	69588623	69590585	70003619	70015047	60	10215	11637	13222
9d3315a9-6f6c-41f3-8f32-695605cd212c	chr5	1	69008891	69010861	69128500	69139934	60	10215	11637	13222
9d3315a9-6f6c-41f3-8f32-695605cd212c	chr5	1	69588623	69590585	69685227	69696661	60	10215	11637	13222
9d3315a9-6f6c-41f3-8f32-695605cd212c	chr5	-1	69692778	69694747	69882251	69893722	60	10215	11637	13222
9d3315a9-6f6c-41f3-8f32-695605cd212c	chr5	1	69588623	69590585	70003619	70015047	60	10215	11637	13222
9d3315a9-6f6c-41f3-8f32-695605cd212c	chr5	1	69588623	69590585	69685227	69696661	60	10215	11637	13222
56f8b617-1b32-4b29-823f-0a50eeed3cff	chr2	1	92321731	92322652	92324840	92326107	30	1268	1300	2188
63cf4f08-1b3d-46c1-970c-d013a7c2d03e	chr1	-1	193135050	193135461	193136037	193140267	27	3867	3899	4297
63cf4f08-1b3d-46c1-970c-d013a7c2d03e	chr1	-1	193135050	193135461	193136037	193140267	27	3867	3899	4297
4e1eb2ac-e233-4a91-96c3-20e8c9944f14	chr2	-1	126438850	126443247	126451831	126455589	32	3674	3674	7772
4e1eb2ac-e233-4a91-96c3-20e8c9944f14	chr2	-1	126438850	126443251	126451835	126455589	32	3669	3670	7772
7618ef50-175c-475f-9cbc-37cd9ea1e8b2	chr10	1	39103063	39112159	39118647	39132725	39	13706	14655	23250
7618ef50-175c-475f-9cbc-37cd9ea1e8b2	chr10	1	39103063	39112159	39129724	39143576	29	13703	14655	23250
7618ef50-175c-475f-9cbc-37cd9ea1e8b2	chr10	1	39103063	39112159	39115410	39128992	28	13700	14655	23250
7618ef50-175c-475f-9cbc-37cd9ea1e8b2	chr10	1	39103063	39112159	39126115	39140098	30	13706	14655	23250
60ff1c9c-4a79-4aa9-b96a-42369edb6c46	chr10	-1	42398028	42400613	42529630	42537367	53	7693	11132	13549
60ff1c9c-4a79-4aa9-b96a-42369edb6c46	chr10	-1	42398333	42400829	42529630	42537367	53	7693	11238	13578
60ff1c9c-4a79-4aa9-b96a-42369edb6c46	chr10	-1	42398028	42400613	42528944	42537028	53	7697	11132	13549
60ff1c9c-4a79-4aa9-b96a-42369edb6c46	chr10	-1	42398333	42400829	42528944	42537028	53	7697	11238	13578
60ff1c9c-4a79-4aa9-b96a-42369edb6c46	chr10	-1	42398028	42400613	42533362	42541783	53	7693	11132	13549
60ff1c9c-4a79-4aa9-b96a-42369edb6c46	chr10	-1	42398333	42400829	42533362	42541783	53	7693	11238	13578
60ff1c9c-4a79-4aa9-b96a-42369edb6c46	chr10	-1	42398028	42400613	42532013	42540423	53	7683	11132	13549
60ff1c9c-4a79-4aa9-b96a-42369edb6c46	chr10	-1	42398333	42400829	42532013	42540423	53	7683	11238	13578
60ff1c9c-4a79-4aa9-b96a-42369edb6c46	chr10	-1	42398028	42400613	42534747	42543481	53	7671	11132	13549
60ff1c9c-4a79-4aa9-b96a-42369edb6c46	chr10	-1	42398333	42400829	42534747	42543481	53	7671	11238	13578
60ff1c9c-4a79-4aa9-b96a-42369edb6c46	chr10	-1	42398028	42400613	42529630	42537367	53	7693	11132	13549
60ff1c9c-4a79-4aa9-b96a-42369edb6c46	chr10	-1	42398028	42400613	42528944	42537028	53	7697	11132	13549
60ff1c9c-4a79-4aa9-b96a-42369edb6c46	chr10	-1	42398028	42400613	42533362	42541783	53	7693	11132	13549
60ff1c9c-4a79-4aa9-b96a-42369edb6c46	chr10	-1	42398028	42400613	42532013	42540423	53	7683	11132	13549
60ff1c9c-4a79-4aa9-b96a-42369edb6c46	chr10	-1	42398028	42400613	42534747	42543481	53	7671	11132	13549
81fa8f62-d52c-4d28-9ff9-a141ccc1ee8a	chr6	1	58775947	58777520	58778096	58780155	37	2013	2047	3565
81fa8f62-d52c-4d28-9ff9-a141ccc1ee8a	chr6	1	58773716	58774125	58777442	58780160	379	3185	3195	3565
a7a933e0-58e2-4ea2-a6f0-b3058b4423ee	chr15	-1	83039034	83039472	83166379	83167387	47	990	1323	1719
a7a933e0-58e2-4ea2-a6f0-b3058b4423ee	chr15	-1	83039034	83039472	83166379	83167387	47	990	1323	1719
4b225cb1-0c0a-46ad-a4e0-1d154efc4ca0	chr2	1	92319042	92319975	92320361	92326162	98	5708	5714	6550
4b225cb1-0c0a-46ad-a4e0-1d154efc4ca0	chr2	1	92307156	92307926	92320361	92326162	98	5708	5714	6399
4b225cb1-0c0a-46ad-a4e0-1d154efc4ca0	chr2	1	92313439	92314296	92320361	92326162	98	5708	5714	6478
4b225cb1-0c0a-46ad-a4e0-1d154efc4ca0	chr2	1	92310214	92311071	92320361	92326162	98	5708	5714	6478
4b225cb1-0c0a-46ad-a4e0-1d154efc4ca0	chr2	1	92308858	92309208	92320361	92326162	98	5708	5714	6039
d608a06b-ceca-45d4-98c7-ab19940111c9	chr17	-1	58098158	58098697	58202338	58203109	26	763	763	1267
d608a06b-ceca-45d4-98c7-ab19940111c9	chr17	-1	58098158	58098700	58202341	58203109	26	760	760	1267
1fd3f6c1-41ed-4e1c-8f4e-f71f3e098272	chrX	1	61727313	61731339	61733515	61733731	26	244	1548	5452
fc1a4ece-521a-48e8-a267-655ac27a7387	chr1	-1	381898	383707	605872	606260	14850	15221	15235	16941
fc1a4ece-521a-48e8-a267-655ac27a7387	chr1	-1	381898	383707	386850	390833	8866	12033	15235	16941
fc1a4ece-521a-48e8-a267-655ac27a7387	chr1	1	383708	383823	599624	603618	8866	12033	15105	15221
fc1a4ece-521a-48e8-a267-655ac27a7387	chr1	1	383708	383823	605645	606293	14250	14858	15105	15221
71d83820-8412-467f-a587-fc694df46515	chr16	1	46406402	46412934	46423335	46423985	26	661	678	7119
5cf83c80-7017-4246-819a-e526f9be4dc9	chr19	1	27731787	27734416	27737474	27739240	41	1786	1801	4355
5cf83c80-7017-4246-819a-e526f9be4dc9	chr19	1	27731787	27734416	27737137	27738909	43	1797	1801	4355
5cf83c80-7017-4246-819a-e526f9be4dc9	chr19	1	27731787	27734416	27738155	27740264	43	1796	1801	4355
083411d7-4f5a-4524-8f2b-ef1b4b1b090a	chr16	-1	33918598	33919064	33983315	33983907	24	593	647	1094
083411d7-4f5a-4524-8f2b-ef1b4b1b090a	chr16	-1	33918598	33919064	33983315	33983907	24	593	647	1094
f1044229-79ce-474e-bae7-3b3df009e0d3	chr9	-1	76945897	76946187	76946883	76949591	26	2657	2741	3018
f1044229-79ce-474e-bae7-3b3df009e0d3	chr9	-1	76945897	76946187	76946883	76949591	26	2657	2741	3018
7f008353-fb25-46f2-a6dd-cbf9e7e4dcac	chr9	-1	68478509	68479783	68702105	68703454	26	1319	1363	2507
7f008353-fb25-46f2-a6dd-cbf9e7e4dcac	chr9	-1	68478509	68479783	68702105	68703454	26	1319	1363	2507
8e4293d0-ed36-475a-acb3-f64da7d1d34e	chr9	-1	46709258	46711006	46712260	46713612	21	1327	1327	2977
8e4293d0-ed36-475a-acb3-f64da7d1d34e	chr9	1	46712251	46713610	46818183	46822538	21	2977	3457	4723
8e4293d0-ed36-475a-acb3-f64da7d1d34e	chr9	1	46710506	46711006	46818183	46822538	21	2977	2979	3464
8e4293d0-ed36-475a-acb3-f64da7d1d34e	chr9	1	46710482	46711006	46820790	46822515	1327	2957	2959	3464
8e4293d0-ed36-475a-acb3-f64da7d1d34e	chr9	1	46710482	46711006	46818183	46819544	21	1334	2959	3464
88ec1578-2289-48ad-96d3-8fe548fd775b	chr15	-1	25359802	25360148	25361409	25367616	28	5934	5940	6267
88ec1578-2289-48ad-96d3-8fe548fd775b	chr15	-1	25359802	25360148	25361409	25367616	28	5934	5940	6267
ad16b4b7-e51c-4646-96af-67262b8ec660	chr9	-1	42560260	42563051	42938629	42941647	28	3034	3046	5514
4920c025-ee14-4605-994f-9e61912b1a6f	chr16	1	46401868	46402096	46433502	46433819	31	353	356	553
4920c025-ee14-4605-994f-9e61912b1a6f	chr16	1	46396060	46396288	46433502	46433819	31	353	356	553
4920c025-ee14-4605-994f-9e61912b1a6f	chr16	1	46401855	46402096	46433502	46433800	31	332	344	553
4920c025-ee14-4605-994f-9e61912b1a6f	chr16	1	46396047	46396288	46433502	46433800	31	332	344	553
9fc5a641-36f6-42b3-bf2b-1cdb8b64c116	chr8	-1	72064454	72064809	72065935	72073251	25	7182	7730	8075
9fc5a641-36f6-42b3-bf2b-1cdb8b64c116	chr8	-1	72064454	72064809	72065935	72073251	25	7182	7730	8075
76144e39-b169-4d9d-959a-e9a86c89364e	chr13	-1	52812054	52812395	53142026	53146034	40	3805	3807	4085
76144e39-b169-4d9d-959a-e9a86c89364e	chr13	-1	52812054	52812395	53142026	53146034	40	3805	3807	4085
81c2b651-3454-406a-b16b-7d92405204db	chr5	1	70094972	70096024	70489144	70491320	28	2167	2167	3136
81c2b651-3454-406a-b16b-7d92405204db	chr5	1	69219923	69220975	69488754	69490930	28	2167	2167	3136
81c2b651-3454-406a-b16b-7d92405204db	chr5	1	69219918	69220975	69488754	69490925	28	2162	2162	3136
81c2b651-3454-406a-b16b-7d92405204db	chr5	1	70094967	70096024	70489144	70491315	28	2162	2162	3136
c800b471-8736-4bd6-8bfd-f072e54c212c	chr15	-1	82779225	82779803	82957668	82961908	32	3883	3884	4448
ed8efaf1-7190-42ea-a65d-4f81c439302a	chr17	1	58099358	58099526	58201733	58202207	25	471	471	628
ed8efaf1-7190-42ea-a65d-4f81c439302a	chr17	1	58099352	58099526	58201733	58202200	25	464	465	628
53231b8b-8466-4549-a60d-8aca07a09ba6	chr2	-1	91883167	91883946	91885199	91895396	28	9703	9704	10396
41165b8f-74e6-491d-82fc-ee09b6ee2239	chr2	1	92312756	92313910	92316877	92326171	1167	9230	9232	10364
cbc4de82-5601-49af-9abc-ade0f4cfa1e6	chr10	1	42398970	42399688	42542863	42543829	42	887	1075	1733
cbc4de82-5601-49af-9abc-ade0f4cfa1e6	chr10	1	42398970	42399688	42542863	42543829	42	887	1075	1733
0b81e5e3-223f-4617-99cc-b06297ef42b7	chr19	1	27731782	27733189	27738401	27738908	29	529	529	1936
6c18be7d-1204-43aa-8f3c-7577a109e3a6	chr12	-1	74804180	74805452	74806677	74815150	29	8094	8669	9808
6c18be7d-1204-43aa-8f3c-7577a109e3a6	chr12	-1	74804180	74805452	74806677	74815150	29	8094	8669	9808
9b599dfd-f015-4e2e-bb15-14bfcf9356a8	chr1	1	149338721	149340569	149720536	149722768	11580	13413	14197	16127
9b599dfd-f015-4e2e-bb15-14bfcf9356a8	chr1	1	149341167	149341371	149723898	149725760	14180	16127	16447	16636
9b599dfd-f015-4e2e-bb15-14bfcf9356a8	chr1	1	149338721	149340569	149720536	149722768	11580	13413	14197	16127
32695580-41c4-428d-a991-b3a4ad0d3cce	chr6	-1	115622467	115624552	115624889	115625189	26	317	329	2328
1038ccde-d82e-49c3-86d0-fe87f55d19f5	chrM	1	0	569	13733	16571	3441	6122	6122	6669
298f3712-cedb-4574-8e1f-0224699e7ea7	chr5	1	115290016	115290803	115290958	115291905	7690	8498	8589	9344
9721c334-0bc3-46ea-89f6-6e17b051e184	chr8	-1	60751005	60751390	60752954	60755296	4264	6371	7060	7419
9721c334-0bc3-46ea-89f6-6e17b051e184	chr8	-1	60751005	60751390	60752954	60755296	4264	6371	7060	7419
4eddfef7-dcea-4a04-9ea2-8441f78879bd	chr10	-1	100616000	100618016	100619660	100620020	5180	5501	6636	8324
2286d512-f448-40f6-8f87-d473f0d472ef	chr10	1	42389065	42390033	42390898	42397295	26	4822	4822	5817
2286d512-f448-40f6-8f87-d473f0d472ef	chr10	1	42385293	42386246	42390898	42397295	26	4822	4822	5761
16f5624d-a4e3-46f0-9f73-82db57915b2e	chr1	1	142719674	142719843	142820334	142820680	26	359	362	533
16f5624d-a4e3-46f0-9f73-82db57915b2e	chr1	1	142719666	142719843	142820334	142820675	26	354	354	533
3d99b32b-bc1b-4a4a-b525-f77db58a5d64	chr3	1	176152395	176152907	176161607	176162264	26	679	679	1181
3d99b32b-bc1b-4a4a-b525-f77db58a5d64	chr3	1	176152394	176152907	176161607	176162263	26	678	678	1181
a820b15b-c972-495a-be03-84d0dea83a33	chr8	-1	46847613	46848798	46853130	46854293	9474	10544	16500	17669
a820b15b-c972-495a-be03-84d0dea83a33	chr8	-1	46849482	46850689	46854999	46856162	9474	10544	16480	17669
a820b15b-c972-495a-be03-84d0dea83a33	chr8	-1	46843876	46845083	46854999	46856162	9474	10544	16480	17669
a820b15b-c972-495a-be03-84d0dea83a33	chr8	-1	46847613	46848798	46854999	46856162	9474	10544	16500	17669
a820b15b-c972-495a-be03-84d0dea83a33	chr8	-1	46840047	46840899	46854999	46856162	9474	10544	12780	13540
05763cce-0975-42e5-bd4e-7c4eb39f4281	chr12	1	34851766	34852124	34854839	34856694	21	1834	1837	2191
9c5fdf85-649a-4a93-8d07-1e2ea7a6a7e9	chr19	-1	27731788	27733019	27737487	27737760	4797	5026	6663	7841
2b60f220-8c34-4655-9359-36f18c5a83f8	chr5	-1	1956113	1968413	1971604	1981259	31	9272	9273	21629
2b60f220-8c34-4655-9359-36f18c5a83f8	chr5	-1	1956113	1968384	1971583	1981259	31	9291	9301	21629
f628d897-1a4d-4e13-a839-469d054f5473	chr1	-1	115114214	115115903	115130978	115143129	30	11009	11009	12542
f628d897-1a4d-4e13-a839-469d054f5473	chr1	-1	115114214	115115904	115130979	115143129	30	11008	11008	12542
0a1eee7e-e228-4672-a1df-ad2102c88f59	chr1	-1	153982585	153982993	153985662	153989405	6743	9769	11142	11487
0a1eee7e-e228-4672-a1df-ad2102c88f59	chr1	-1	153982585	153982993	153985662	153989405	6743	9769	11142	11487
43488029-426c-46fe-8cb7-6f688a9e9de9	chr20	-1	57316883	57330280	57331937	57332675	14966	15569	16741	28631
43488029-426c-46fe-8cb7-6f688a9e9de9	chr20	-1	57316883	57330280	57331937	57332675	14966	15569	16741	28631
89c88137-72c6-49af-834b-1b91d58ed03c	chr7	-1	61379994	61381241	61638154	61640846	28	2666	2676	3878
89c88137-72c6-49af-834b-1b91d58ed03c	chr7	-1	61253261	61254508	61638154	61640846	28	2666	2676	3878
1f028d1e-f9e9-439d-a98d-a5b0dcddb7aa	chr1	-1	148216236	148217158	148628048	148630306	28	2265	2265	3178
30ba0909-2bd3-4dc4-9fe9-1cc57d74da22	chr2	-1	18778371	18778780	18781427	18783879	6375	8403	10310	10662
30ba0909-2bd3-4dc4-9fe9-1cc57d74da22	chr2	-1	18778371	18778780	18781427	18783879	6375	8403	10310	10662
1f6c452b-c023-4012-a9f2-d25f2216c739	chr7	1	61423567	61428955	61592040	61597472	27	5362	5362	10586
1f6c452b-c023-4012-a9f2-d25f2216c739	chr7	1	61296837	61302225	61592040	61597472	27	5362	5362	10586
1f6c452b-c023-4012-a9f2-d25f2216c739	chr7	1	61296830	61302225	61592040	61597465	27	5355	5355	10586
1f6c452b-c023-4012-a9f2-d25f2216c739	chr7	1	61423560	61428955	61592040	61597465	27	5355	5355	10586
45398214-32a6-44ed-8b35-4dc2217b3a61	chr1	-1	145140871	145142707	145143427	145143703	3028	3300	3301	5056
45398214-32a6-44ed-8b35-4dc2217b3a61	chr1	-1	145140871	145142707	145143427	145143703	3028	3300	3301	5056
3bf499f3-2e7d-44d4-a85b-99c668d2bfbb	chr5	1	21181610	21182463	21182676	21183828	1021	2143	4027	4847
3bf499f3-2e7d-44d4-a85b-99c668d2bfbb	chr5	1	21181610	21182463	21182676	21183828	1021	2143	4027	4847
9e7844cd-b2f9-4700-96d2-b507dd55f8da	chrM	1	0	238	15157	16571	53	1403	1403	1637
9e7844cd-b2f9-4700-96d2-b507dd55f8da	chrM	1	0	238	15157	16571	53	1403	1403	1637
38509d38-ea3b-49af-a1d7-d41880160d63	chr2	-1	109529144	109532701	109551978	109569589	41411	55396	69725	72589
38509d38-ea3b-49af-a1d7-d41880160d63	chr2	-1	109537146	109541409	109551978	109569589	41411	55396	63099	66483
38509d38-ea3b-49af-a1d7-d41880160d63	chr2	-1	109529144	109532701	109551978	109569589	41411	55396	69725	72589
38509d38-ea3b-49af-a1d7-d41880160d63	chr2	-1	109529144	109532701	109537146	109541409	63099	66483	69725	72589
38509d38-ea3b-49af-a1d7-d41880160d63	chr2	-1	109537146	109541409	109551978	109569589	41411	55396	63099	66483
38509d38-ea3b-49af-a1d7-d41880160d63	chr2	-1	109529144	109532701	109537146	109541409	63099	66483	69725	72589
fc745f99-0458-478a-913e-4633c735d9ad	chr15	-1	79891650	79891835	79892164	79892827	27	676	685	866
c36bda86-f146-4113-a15f-9ac8bc351df1	chr5	-1	42165303	42165928	42167769	42168470	26	726	726	1335
c36bda86-f146-4113-a15f-9ac8bc351df1	chr5	-1	42165303	42165941	42167782	42168470	26	713	713	1335
f7e8ee5d-cb6b-4083-afcc-9e2c99e95758	chr8	1	43092767	43093968	43095764	43097513	1662	3275	3314	4520
f7e8ee5d-cb6b-4083-afcc-9e2c99e95758	chr8	1	43092745	43093935	43095764	43097513	1662	3275	3458	4848
f7e8ee5d-cb6b-4083-afcc-9e2c99e95758	chr8	1	43092767	43093968	43094990	43096716	1649	3275	3314	4520
f7e8ee5d-cb6b-4083-afcc-9e2c99e95758	chr8	1	43092745	43093935	43094990	43096716	1649	3275	3458	4848
f7e8ee5d-cb6b-4083-afcc-9e2c99e95758	chr8	1	43092767	43093968	43095278	43097143	1649	3282	3314	4520
f7e8ee5d-cb6b-4083-afcc-9e2c99e95758	chr8	1	43092745	43093935	43095278	43097143	1649	3282	3458	4848
f7e8ee5d-cb6b-4083-afcc-9e2c99e95758	chr8	1	43092767	43093968	43093981	43095834	1739	3274	3314	4520
f7e8ee5d-cb6b-4083-afcc-9e2c99e95758	chr8	1	43092745	43093935	43093981	43095834	1739	3274	3458	4848
f7e8ee5d-cb6b-4083-afcc-9e2c99e95758	chr8	1	43092745	43093935	43095764	43097513	1662	3275	3458	4848
f7e8ee5d-cb6b-4083-afcc-9e2c99e95758	chr8	1	43092745	43093935	43094990	43096716	1649	3275	3458	4848
f7e8ee5d-cb6b-4083-afcc-9e2c99e95758	chr8	1	43092745	43093935	43095278	43097143	1649	3282	3458	4848
f7e8ee5d-cb6b-4083-afcc-9e2c99e95758	chr8	1	43092745	43093935	43093981	43095834	1739	3274	3458	4848
40c7d9f3-dcf5-4fc1-aabf-0ce872aa1ecf	chr22	1	20687462	20692174	20692219	20693712	1575	3025	4753	9285
40c7d9f3-dcf5-4fc1-aabf-0ce872aa1ecf	chr22	1	20687494	20691267	20692219	20693712	1575	3025	7082	10832
40c7d9f3-dcf5-4fc1-aabf-0ce872aa1ecf	chr22	1	21518626	21520887	21521827	21522615	1571	2321	7161	9285
71bdce7f-68e2-4c76-97ff-7746acb5a9c2	chr7	1	143272187	143272524	143451137	143451631	26	513	513	835
71bdce7f-68e2-4c76-97ff-7746acb5a9c2	chr7	1	143272182	143272524	143451137	143451626	26	508	508	835
8ada0a31-a0ef-48c3-a273-4af546eb6ce0	chr3	1	150712103	150712726	150712870	150713534	2930	3488	3521	4120
8ada0a31-a0ef-48c3-a273-4af546eb6ce0	chr3	1	150712103	150712726	150712870	150713534	2930	3488	3521	4120
66cf5714-841a-4876-8fe2-ee7f9e8a24a6	chr6	-1	128062371	128064179	128066739	128069225	7583	9605	10584	12200
66cf5714-841a-4876-8fe2-ee7f9e8a24a6	chr6	-1	128062371	128063953	128066739	128069225	7583	9605	10710	12200
59c6345b-294f-4d82-8dcd-3c3f3f49f7f0	chr9	1	42566736	42567911	42932705	42935462	26	2698	2893	3946
59c6345b-294f-4d82-8dcd-3c3f3f49f7f0	chr9	1	42566736	42567911	42932705	42935462	26	2698	2893	3946
6f919660-09bf-469a-b110-92b170a614ae	chrX	-1	134747692	134748566	134808021	134809022	29	1012	1014	1742
6f919660-09bf-469a-b110-92b170a614ae	chrX	-1	134747692	134748578	134808028	134809022	29	1005	1005	1742
4834bcd4-890b-495c-8d65-872852beffd3	chr1	1	121484057	121484807	121484918	121485413	35	510	513	1217
49908b4d-5709-42e8-8f4d-0e5fa9c610cc	chr10	-1	42383249	42383755	42596699	42600047	23	3097	3109	3595
49908b4d-5709-42e8-8f4d-0e5fa9c610cc	chr10	-1	42395707	42396238	42596699	42600047	23	3097	3109	3596
49908b4d-5709-42e8-8f4d-0e5fa9c610cc	chr10	-1	42392453	42392980	42596699	42600047	23	3097	3117	3599
7262fb8f-61e6-4801-a2b5-46b313e3858e	chrX	-1	55480009	55484106	55541912	55546098	33	3967	3997	7490
7262fb8f-61e6-4801-a2b5-46b313e3858e	chrX	-1	55480009	55484106	55541912	55546098	33	3967	3997	7490
afa46883-7d4d-4314-96f3-b8b0d9ff42e9	chr2	-1	110762204	110763260	111123181	111124495	27	1306	1306	2227
afa46883-7d4d-4314-96f3-b8b0d9ff42e9	chr2	-1	110762204	110763267	111123193	111124495	27	1295	1299	2227
1b4f5eec-d25b-4d82-9179-d61e9dca8bf6	chr14	1	19724581	19732653	19842136	19851024	22	7969	8070	14552
1b4f5eec-d25b-4d82-9179-d61e9dca8bf6	chr14	1	19724581	19732653	19842136	19851024	22	7969	8070	14552
805c0bdc-52ed-4ad6-9f7e-6a6ddc5efa3e	chr7	-1	39208739	39211243	39212745	39213023	7954	8183	9074	11176
805c0bdc-52ed-4ad6-9f7e-6a6ddc5efa3e	chr7	-1	39212745	39213023	39213583	39214047	7240	7596	7954	8183
805c0bdc-52ed-4ad6-9f7e-6a6ddc5efa3e	chr7	-1	39208739	39211243	39212745	39213023	7954	8183	9074	11176
805c0bdc-52ed-4ad6-9f7e-6a6ddc5efa3e	chr7	-1	39211955	39212258	39212745	39213023	7954	8183	8542	8793
748efbca-9626-4fd9-9123-acc91c22a45b	chr10	-1	42398432	42400272	42534668	42542778	31	7671	11363	13185
748efbca-9626-4fd9-9123-acc91c22a45b	chr10	-1	42398432	42400272	42529255	42536664	31	7651	11363	13185
748efbca-9626-4fd9-9123-acc91c22a45b	chr10	-1	42398432	42400272	42534027	42542442	27	7631	11363	13185
748efbca-9626-4fd9-9123-acc91c22a45b	chr10	-1	42398184	42400713	42531270	42539384	27	7676	8629	11020
748efbca-9626-4fd9-9123-acc91c22a45b	chr10	-1	42398432	42400272	42531270	42539384	27	7676	11363	13185
748efbca-9626-4fd9-9123-acc91c22a45b	chr10	-1	42398184	42400713	42533305	42540399	31	7676	8629	11020
748efbca-9626-4fd9-9123-acc91c22a45b	chr10	-1	42398432	42400272	42533305	42540399	31	7676	11363	13185
748efbca-9626-4fd9-9123-acc91c22a45b	chr10	-1	42398184	42400713	42537376	42545500	27	7679	8629	11020
748efbca-9626-4fd9-9123-acc91c22a45b	chr10	-1	42398432	42400272	42537376	42545500	27	7679	11363	13185
748efbca-9626-4fd9-9123-acc91c22a45b	chr10	-1	42398432	42400272	42534668	42542778	31	7671	11363	13185
748efbca-9626-4fd9-9123-acc91c22a45b	chr10	-1	42398432	42400272	42529255	42536664	31	7651	11363	13185
748efbca-9626-4fd9-9123-acc91c22a45b	chr10	-1	42398432	42400272	42534027	42542442	27	7631	11363	13185
748efbca-9626-4fd9-9123-acc91c22a45b	chr10	-1	42398432	42400272	42531270	42539384	27	7676	11363	13185
748efbca-9626-4fd9-9123-acc91c22a45b	chr10	-1	42398432	42400272	42533305	42540399	31	7676	11363	13185
748efbca-9626-4fd9-9123-acc91c22a45b	chr10	-1	42398432	42400272	42537376	42545500	27	7679	11363	13185
963deeeb-4fb9-4cdf-ab9d-88dbc13e0d66	chr7	1	48739191	48740875	48782318	48787899	25	5395	5406	6858
963deeeb-4fb9-4cdf-ab9d-88dbc13e0d66	chr7	1	48739191	48740875	48782318	48787899	25	5395	5406	6858
7251f05d-e321-40c9-b2d4-24d2c0edfd5c	chr2	-1	89850289	89850724	89850866	89853370	22	2447	2461	2909
7251f05d-e321-40c9-b2d4-24d2c0edfd5c	chr2	-1	89850289	89850724	89851832	89854235	156	2450	2461	2909
9770f39a-988a-4aad-9c78-733d902a7eae	chr10	-1	42398064	42401168	42407867	42409299	7714	9004	10132	13069
fa7c0c58-3559-4e17-a787-babdd7ba4195	chr10	1	39076596	39079003	39117982	39120750	28	2821	3249	5637
fa7c0c58-3559-4e17-a787-babdd7ba4195	chr10	-1	38793573	38796608	39108303	39111297	38	2875	2876	5636
fa7c0c58-3559-4e17-a787-babdd7ba4195	chr10	-1	38793573	38796608	39107169	39110282	38	2876	2876	5636
e2ad5bb5-f972-45e9-a498-6adcd444c0e1	chr7	1	56438275	56439309	56441301	56442870	29	1514	2011	2979
e2ad5bb5-f972-45e9-a498-6adcd444c0e1	chr7	1	56439573	56440607	56441301	56442870	29	1514	2011	2979
c5b50c18-241f-43a3-afb2-278644d9d23c	chr12	-1	528365	528558	530034	531185	24	975	975	1164
cd51a8df-7417-4fa5-aab0-2f7614067695	chr7	-1	155512262	155515481	155518604	155520128	22218	23399	24977	27510
cd51a8df-7417-4fa5-aab0-2f7614067695	chr7	-1	155504437	155505830	155512262	155515481	24977	27510	32156	33291
cd51a8df-7417-4fa5-aab0-2f7614067695	chr7	-1	155512262	155515481	155518604	155520128	22218	23399	24977	27510
cd51a8df-7417-4fa5-aab0-2f7614067695	chr7	-1	155504437	155505830	155518604	155520128	22218	23399	32156	33291
cd51a8df-7417-4fa5-aab0-2f7614067695	chr7	-1	155504437	155505830	155512262	155515481	24977	27510	32156	33291
cd51a8df-7417-4fa5-aab0-2f7614067695	chr7	-1	155504437	155505830	155518604	155520128	22218	23399	32156	33291
cc7a0870-f3aa-45be-825d-1c75c04fe932	chr8	1	86731521	86732758	86770301	86772220	22	1886	1910	2977
cc7a0870-f3aa-45be-825d-1c75c04fe932	chr8	1	86752970	86754200	86770301	86772220	22	1886	1910	2971
cc7a0870-f3aa-45be-825d-1c75c04fe932	chr8	1	86731521	86732758	86797770	86799689	22	1886	1910	2977
cc7a0870-f3aa-45be-825d-1c75c04fe932	chr8	1	86752970	86754200	86797770	86799689	22	1886	1910	2971
cc7a0870-f3aa-45be-825d-1c75c04fe932	chr8	1	86731521	86732758	86834344	86836263	22	1886	1910	2977
cc7a0870-f3aa-45be-825d-1c75c04fe932	chr8	1	86752970	86754200	86834344	86836263	22	1886	1910	2971
cc7a0870-f3aa-45be-825d-1c75c04fe932	chr8	1	86731521	86732758	86782495	86784414	22	1886	1910	2977
cc7a0870-f3aa-45be-825d-1c75c04fe932	chr8	1	86752970	86754200	86782495	86784414	22	1886	1910	2971
cc7a0870-f3aa-45be-825d-1c75c04fe932	chr8	1	86731521	86732758	86809963	86811882	22	1886	1910	2977
cc7a0870-f3aa-45be-825d-1c75c04fe932	chr8	1	86752970	86754200	86809963	86811882	22	1886	1910	2971
cc7a0870-f3aa-45be-825d-1c75c04fe932	chr8	1	86731521	86732758	86770301	86772220	22	1886	1910	2977
cc7a0870-f3aa-45be-825d-1c75c04fe932	chr8	1	86731521	86732758	86797770	86799689	22	1886	1910	2977
cc7a0870-f3aa-45be-825d-1c75c04fe932	chr8	1	86731521	86732758	86834344	86836263	22	1886	1910	2977
cc7a0870-f3aa-45be-825d-1c75c04fe932	chr8	1	86731521	86732758	86782495	86784414	22	1886	1910	2977
cc7a0870-f3aa-45be-825d-1c75c04fe932	chr8	1	86731521	86732758	86809963	86811882	22	1886	1910	2977
9bd27535-6043-4d51-8748-99a8d7767673	chr16	-1	72213319	72219172	72241656	72242541	29922	30650	47664	52638
9bd27535-6043-4d51-8748-99a8d7767673	chr16	-1	72213319	72219172	72241656	72242541	29922	30650	47664	52638
fda01980-b83f-4c28-b159-4c122884d8b6	chr19	-1	27731783	27734275	27735915	27737439	7346	8875	10473	12731
b59a0dc4-29c5-4f19-a74a-fc84953bc719	chr11	1	101446546	101458870	101458873	101459754	30	882	13714	24433
b59a0dc4-29c5-4f19-a74a-fc84953bc719	chr11	1	101446546	101458870	101458873	101459754	30	882	13714	24433
67fa01f9-b5ef-4750-8134-2dbb949394ec	chr11	1	50723024	50723265	50744031	50754303	29	10092	10119	10359
afa2688d-9f89-4e55-873c-f4c077e1d351	chr5	1	69232516	69234702	69475092	69477357	28	2281	2287	4254
afa2688d-9f89-4e55-873c-f4c077e1d351	chr5	1	70107556	70109742	70475480	70477737	28	2281	2287	4254
9d3180fa-bf13-4f41-a27a-fd9eea782954	chr9	-1	77639380	77642635	77643298	77643637	4949	5239	5660	8355
ffe6a0ac-0bc1-4c61-9f05-a9f425fcfb8a	chr2	-1	91975816	91984294	92244154	92253024	31	8750	8750	16279
b3670bc1-8480-4bcc-afd3-060effcb998a	chr17	1	22253156	22253588	22259975	22263002	119	3094	3101	3524
0d616f7f-2b86-4b27-8546-f87570bd2328	chr16	-1	46386804	46394166	46394186	46394573	14452	14798	14815	21458
b8e15efd-2c42-4d4c-afc6-67c27ffd9926	chr8	-1	126594328	126595118	126601134	126603708	68	2543	2547	3325
b8e15efd-2c42-4d4c-afc6-67c27ffd9926	chr8	-1	126594328	126595129	126601142	126603708	68	2535	2535	3325
c1d0550b-2ec0-48bb-967e-3c016e1337ae	chr20	1	52870822	52871064	52875652	52876896	3068	4212	4486	4720
c1d0550b-2ec0-48bb-967e-3c016e1337ae	chr20	1	52870822	52871064	52875652	52876896	3068	4212	4486	4720
ee0c0b97-0607-4fa3-b05f-76922fd21084	chr6	1	58773611	58773894	58776676	58780064	3937	7212	7212	7490
ae2bb7fd-3967-49e1-a798-0c70eadcfd49	chr17	-1	60094492	60095862	60188224	60190906	968	3388	3388	4647
ae2bb7fd-3967-49e1-a798-0c70eadcfd49	chr20	1	45770095	45771921	45787962	45788285	40	352	7063	8725
ae2bb7fd-3967-49e1-a798-0c70eadcfd49	chr20	-1	54155248	54156913	54157602	54158002	6596	6968	13218	14708
ae2bb7fd-3967-49e1-a798-0c70eadcfd49	chr17	-1	60094492	60095863	60188225	60190906	968	3387	3387	4647
ae2bb7fd-3967-49e1-a798-0c70eadcfd49	chr20	1	45778343	45779076	45787962	45788285	40	352	8943	9600
ae2bb7fd-3967-49e1-a798-0c70eadcfd49	chr20	1	45770095	45771921	45787962	45788285	40	352	7063	8725
ae2bb7fd-3967-49e1-a798-0c70eadcfd49	chr20	1	45778343	45779076	45787962	45788285	40	352	8943	9600
ae2bb7fd-3967-49e1-a798-0c70eadcfd49	chr20	-1	54155248	54156913	54157602	54158002	6596	6968	13218	14708
79578b3d-bb31-44c7-ba6c-56206ffde90d	chr10	1	42383239	42396424	42597367	42600396	27	2918	2918	17204
ec4d03cd-cd52-4cc5-a209-e2f5bf0e8731	chr9	1	40330394	40333108	40333157	40334137	25	942	1022	3495
ec4d03cd-cd52-4cc5-a209-e2f5bf0e8731	chr9	1	43913332	43916053	43916108	43917084	25	942	1022	3505
ec4d03cd-cd52-4cc5-a209-e2f5bf0e8731	chr9	1	65654915	65657656	65657711	65658687	25	942	1022	3505
ec4d03cd-cd52-4cc5-a209-e2f5bf0e8731	chr9	1	40330394	40333108	40333157	40334137	25	942	1022	3495
fb9df422-1da5-4672-9730-13b5a2e35aec	chr10	-1	42386995	42387816	42392616	42396061	23	2963	2963	3763
fb9df422-1da5-4672-9730-13b5a2e35aec	chr10	-1	42391011	42391826	42392616	42396061	23	2963	2963	3763
fb9df422-1da5-4672-9730-13b5a2e35aec	chr10	-1	42383603	42384432	42392616	42396061	23	2963	2963	3763
cd57110c-763d-4a57-8109-a0068b3b9089	chr10	1	95288221	95289523	95290195	95290489	33	318	2313	3499
cd57110c-763d-4a57-8109-a0068b3b9089	chr10	1	95288221	95289523	95290195	95290489	33	318	2313	3499
dd3d6a12-418b-4ba2-bd4d-281d5c814605	chr3	-1	38798725	38799400	38803493	38804404	35	913	1488	2074
dd3d6a12-418b-4ba2-bd4d-281d5c814605	chr3	-1	38798725	38799400	38803493	38804404	35	913	1488	2074
2c6e6db8-31b6-4381-b031-96632cd68b52	chr10	-1	42383754	42397295	42597742	42600373	21	1944	1944	13502
fa5153d0-931a-4a42-a9fa-f052dbb26a71	chr15	-1	84834440	84836200	84981524	84983813	29	2234	2234	3791
fa5153d0-931a-4a42-a9fa-f052dbb26a71	chr15	-1	84913362	84915123	84981524	84983813	29	2234	2234	3791
fa5153d0-931a-4a42-a9fa-f052dbb26a71	chr15	-1	84834440	84836200	85048826	85051109	35	2234	2234	3791
fa5153d0-931a-4a42-a9fa-f052dbb26a71	chr15	-1	84913362	84915123	85048826	85051109	35	2234	2234	3791
5a35463c-015f-49d3-a635-d576fffdc468	chr3	-1	100218683	100221131	100223909	100224166	5798	6030	7810	9906
5a35463c-015f-49d3-a635-d576fffdc468	chr3	-1	100218683	100221131	100223909	100224166	5798	6030	7810	9906
c72807ec-b3c8-4e71-a67b-e093bcbb05c1	chr2	-1	242678875	242680831	242683948	242688683	14915	18923	21243	22927
c72807ec-b3c8-4e71-a67b-e093bcbb05c1	chr2	-1	242673320	242677415	242678875	242680831	21243	22927	23999	27381
c72807ec-b3c8-4e71-a67b-e093bcbb05c1	chr2	-1	242678875	242680831	242683948	242688683	14915	18923	21243	22927
c72807ec-b3c8-4e71-a67b-e093bcbb05c1	chr2	-1	242673320	242677415	242683948	242688683	14915	18923	23999	27381
c72807ec-b3c8-4e71-a67b-e093bcbb05c1	chr2	-1	242673320	242677415	242678875	242680831	21243	22927	23999	27381
c72807ec-b3c8-4e71-a67b-e093bcbb05c1	chr2	-1	242673320	242677415	242683948	242688683	14915	18923	23999	27381
1e9ade5a-e62f-49e3-9ff7-beb1cea9837b	chr15	-1	28083369	28088582	28093777	28094274	23986	24450	28101	32454
1e9ade5a-e62f-49e3-9ff7-beb1cea9837b	chr15	-1	28074817	28076003	28083369	28088582	28101	32454	38370	39414
1e9ade5a-e62f-49e3-9ff7-beb1cea9837b	chr15	-1	28079330	28082763	28083369	28088582	28101	32454	32861	35731
1e9ade5a-e62f-49e3-9ff7-beb1cea9837b	chr15	-1	28074817	28076003	28083369	28088582	28101	32454	38370	39414
1e9ade5a-e62f-49e3-9ff7-beb1cea9837b	chr15	-1	28074817	28076003	28093777	28094274	23986	24450	38370	39414
1e9ade5a-e62f-49e3-9ff7-beb1cea9837b	chr15	-1	28083369	28088582	28093777	28094274	23986	24450	28101	32454
1e9ade5a-e62f-49e3-9ff7-beb1cea9837b	chr15	-1	28074817	28076003	28093777	28094274	23986	24450	38370	39414
c0045378-2bda-43c9-87c1-692c8ef442b4	chr11	-1	69340097	69345204	69351584	69353942	35205	37211	41851	46104
c0045378-2bda-43c9-87c1-692c8ef442b4	chr11	-1	69340097	69345204	69351584	69353942	35205	37211	41851	46104
eb9f491a-a855-4cc7-a879-57b227708aa0	chr17	-1	34594609	34597836	34611379	34627884	28	16210	16221	19386
eb9f491a-a855-4cc7-a879-57b227708aa0	chr17	-1	34506565	34509778	34611379	34627884	28	16210	16221	19386
eb9f491a-a855-4cc7-a879-57b227708aa0	chr17	-1	34594609	34611380	34624911	34627884	28	2942	2942	19386
ee0e923d-ef55-4067-b8e1-0068715b0dcf	chr10	-1	42394492	42395217	42596702	42598184	30	1434	1437	2123
ee0e923d-ef55-4067-b8e1-0068715b0dcf	chr10	-1	42385525	42386246	42596702	42598184	30	1434	1436	2123
2e686372-ab63-49cc-b1cb-16ebb1609e00	chr9	1	68713493	68721616	69050688	69052502	28	1768	2414	10352
2e686372-ab63-49cc-b1cb-16ebb1609e00	chr9	-1	68460342	68468465	68468481	68470295	28	1768	2414	10352
3ae264dd-3b4a-48fb-b2bc-04b4e75a61af	chr15	1	82775421	82776693	82963173	82965212	25	1896	1896	3021
3ae264dd-3b4a-48fb-b2bc-04b4e75a61af	chr15	-1	82963173	82964452	83151245	83153284	25	1896	1896	3021
3ae264dd-3b4a-48fb-b2bc-04b4e75a61af	chr15	1	82775420	82776693	82963173	82965211	25	1895	1895	3021
0cdf3b49-f214-41b0-a717-e9e807fcd0a4	chr16	1	46385801	46391703	46392134	46395819	27	3639	3642	9520
0cdf3b49-f214-41b0-a717-e9e807fcd0a4	chr16	1	46385801	46391703	46404054	46407644	27	3642	3642	9520
0cdf3b49-f214-41b0-a717-e9e807fcd0a4	chr16	1	46385801	46391703	46397955	46401575	34	3636	3642	9520
87e7c3a1-f312-4793-9541-45e9784b5254	chr10	-1	42390808	42393482	42599734	42600565	30	780	902	3486
87e7c3a1-f312-4793-9541-45e9784b5254	chr10	-1	42390808	42393482	42596840	42597672	29	780	902	3486
87e7c3a1-f312-4793-9541-45e9784b5254	chr10	-1	42390808	42393482	42395385	42395867	30	507	902	3486
87e7c3a1-f312-4793-9541-45e9784b5254	chr10	-1	42393747	42396753	42599734	42600565	30	780	883	3484
87e7c3a1-f312-4793-9541-45e9784b5254	chr10	-1	42393747	42396753	42596840	42597672	29	780	883	3484
9ab24e27-a64f-4e45-8521-8dd15d063631	chr9	1	69796599	69810720	70152741	70159916	4188	11178	11178	24940
9ab24e27-a64f-4e45-8521-8dd15d063631	chr9	1	70161599	70175101	70403672	70410844	4188	11178	11178	24339
30dee21c-4135-4d25-be15-be32ab5e9c5a	chr15	-1	49724707	49725719	49727118	49729736	6510	8504	9841	10724
30dee21c-4135-4d25-be15-be32ab5e9c5a	chr15	-1	49724707	49725719	49727118	49729736	6510	8504	9841	10724
f3141b03-d2b3-4a94-be12-4f4db90db123	chr5	1	69056283	69058064	69088891	69090754	25	1828	1828	3402
f3141b03-d2b3-4a94-be12-4f4db90db123	chr5	1	69636140	69637918	69668696	69670554	25	1828	1828	3402
f3141b03-d2b3-4a94-be12-4f4db90db123	chr5	1	69636140	69637918	69963749	69965605	25	1828	1828	3402
8bf67d5e-86fa-435c-b486-f0708ff3289a	chr1	1	16869487	16870473	17055809	17057185	33	1312	1315	2272
b99f8281-31f1-49c1-a1c2-2adaa7b670bb	chr5	1	69044301	69046154	69100740	69102721	26	1896	1896	3534
b99f8281-31f1-49c1-a1c2-2adaa7b670bb	chr5	1	69919613	69921466	69975635	69977616	26	1896	1896	3534
b99f8281-31f1-49c1-a1c2-2adaa7b670bb	chr5	1	69624244	69626097	69975635	69977616	26	1896	1896	3534
53a5e620-6009-44b5-8f6d-f923719fb83a	chrM	1	7	2427	14027	16539	28	2329	2361	4548
53a5e620-6009-44b5-8f6d-f923719fb83a	chrM	1	7	2427	14027	16539	28	2329	2361	4548
53a5e620-6009-44b5-8f6d-f923719fb83a	chrM	-1	82	303	934	2412	4688	5991	6354	6558
53a5e620-6009-44b5-8f6d-f923719fb83a	chrM	-1	82	303	934	2412	4688	5991	6354	6558
5cc9ab04-7f63-4d53-9cea-cabfcbc66460	chr2	1	92016359	92018097	92208703	92212839	118	3675	3675	5178
5cc9ab04-7f63-4d53-9cea-cabfcbc66460	chr2	1	92016353	92018097	92208703	92212830	118	3666	3669	5178
71c92c6b-5415-424e-80af-89a044e7c43d	chr8	1	61850453	61851244	61851260	61852376	29	1120	1135	1913
71c92c6b-5415-424e-80af-89a044e7c43d	chr8	1	61850453	61851244	61851260	61852376	29	1120	1135	1913
2f14015d-ea14-4ec1-907d-1e85d6b1fbdb	chr3	-1	120666250	120667590	120670594	120693863	25	22562	23287	24580
803f280b-e09c-40b1-a3dc-d0d0cc9e893d	chr1	1	142542867	142543969	142966062	142967157	28	1097	1286	2348
803f280b-e09c-40b1-a3dc-d0d0cc9e893d	chr1	1	142542867	142543969	142966062	142967157	28	1097	1286	2348
db3bd016-5685-42a5-b706-493be94a5f97	chr1	-1	147975277	147976298	147995976	147996805	25	834	845	1838
db3bd016-5685-42a5-b706-493be94a5f97	chr1	-1	147975277	147976298	148243293	148244129	25	834	845	1838
db3bd016-5685-42a5-b706-493be94a5f97	chr1	-1	148221925	148222931	148243293	148244129	25	834	868	1838
db3bd016-5685-42a5-b706-493be94a5f97	chr1	1	148623592	148624613	148764439	148765270	25	834	845	1838
db3bd016-5685-42a5-b706-493be94a5f97	chr1	1	148222290	148222847	148623592	148624613	845	1838	1838	2353
db3bd016-5685-42a5-b706-493be94a5f97	chr1	-1	149511828	149512267	149532180	149532741	1834	2353	2551	2936
54dad8ef-5809-4f1b-afc7-dc37361f00b7	chr10	1	42398028	42399292	42404680	42407036	1827	3877	4143	5340
4a42a262-401d-46e1-9b76-415e964bd39e	chr10	-1	42399916	42400506	42527844	42532967	31	5100	7090	7597
4a42a262-401d-46e1-9b76-415e964bd39e	chr10	-1	42397865	42400620	42527573	42532610	49	5043	5093	7744
4a42a262-401d-46e1-9b76-415e964bd39e	chr10	-1	42399916	42400506	42527573	42532610	49	5043	7090	7597
4a42a262-401d-46e1-9b76-415e964bd39e	chr10	-1	42398153	42398418	42527573	42532610	49	5043	5093	5337
4a42a262-401d-46e1-9b76-415e964bd39e	chr10	-1	42398264	42398757	42527069	42530925	39	4040	5093	5537
4a42a262-401d-46e1-9b76-415e964bd39e	chr10	-1	42399916	42400506	42527069	42530925	39	4040	7090	7597
4a42a262-401d-46e1-9b76-415e964bd39e	chr10	-1	42398604	42399097	42527916	42532967	31	5037	5093	5537
4a42a262-401d-46e1-9b76-415e964bd39e	chr10	-1	42398604	42399097	42527573	42532610	49	5043	5093	5537
4a42a262-401d-46e1-9b76-415e964bd39e	chr10	-1	42398604	42399097	42527069	42530925	39	4040	5093	5537
4a42a262-401d-46e1-9b76-415e964bd39e	chr10	-1	42399916	42400506	42527844	42532967	31	5100	7090	7597
4a42a262-401d-46e1-9b76-415e964bd39e	chr10	-1	42399916	42400506	42527573	42532610	49	5043	7090	7597
4a42a262-401d-46e1-9b76-415e964bd39e	chr10	-1	42399916	42400506	42527069	42530925	39	4040	7090	7597
c9153b08-d23e-479d-98b7-bf6f62d65ae2	chr4	-1	148033972	148036166	148037847	148041623	8472	11493	12736	14562
c9153b08-d23e-479d-98b7-bf6f62d65ae2	chr4	-1	148033972	148036166	148037847	148041623	8472	11493	12736	14562
852c63d8-e4d4-498e-9b1c-6e3be65a5183	chr12	-1	8547346	8558480	8594694	8605862	29	10746	16673	27493
852c63d8-e4d4-498e-9b1c-6e3be65a5183	chr12	-1	8568226	8574056	8594694	8605862	29	10746	10746	16666
852c63d8-e4d4-498e-9b1c-6e3be65a5183	chr12	-1	8590846	8594684	8594694	8605862	29	10746	12910	16666
852c63d8-e4d4-498e-9b1c-6e3be65a5183	chr12	-1	8547346	8576374	8597013	8605862	29	8457	8464	27493
0cb9361d-0ce6-4d0c-ae32-0bc4163aa14c	chr2	-1	110989029	110989380	111195033	111195623	25	588	588	913
0cb9361d-0ce6-4d0c-ae32-0bc4163aa14c	chr2	-1	110989029	110989397	111195055	111195623	25	569	569	913
34c3966c-1b24-4589-8201-3486ea6071fa	chr9	-1	40849421	40850836	41232350	41233838	28	1452	1452	2793
7bcf2b5a-b213-4079-85a6-404e40f8f2a4	chr2	1	91595119	91598048	91598401	91599563	28	1184	1184	4132
7bcf2b5a-b213-4079-85a6-404e40f8f2a4	chr2	1	91595119	91598048	91605042	91606180	29	1184	1184	4132
7bcf2b5a-b213-4079-85a6-404e40f8f2a4	chr2	1	91595119	91598048	91610932	91612043	28	1181	1184	4132
39d87d50-8118-40ad-9820-07cd6d2191f1	chr2	-1	200692855	200693587	200695682	200697386	5840	7210	8213	8855
39d87d50-8118-40ad-9820-07cd6d2191f1	chr2	-1	200692855	200693587	200695682	200697386	5840	7210	8213	8855
668864e4-73fe-4bd0-9927-3539946877e3	chr14	1	19660880	19662539	19912829	19914809	27	1895	1913	3499
668864e4-73fe-4bd0-9927-3539946877e3	chr14	1	19660888	19662539	19912829	19914839	27	1921	1921	3499
8f13c8f5-a335-4a0a-81be-5697d2e927dd	chr11	1	51583971	51585235	51587409	51594203	34	6544	6544	7753
8f13c8f5-a335-4a0a-81be-5697d2e927dd	chr11	1	51581924	51583190	51587409	51594203	34	6544	6544	7753
8f13c8f5-a335-4a0a-81be-5697d2e927dd	chr11	1	51586016	51587282	51587409	51594203	34	6544	6544	7753
ab83e668-fda9-4322-9f1e-a78e0d02b6b4	chr10	1	42529028	42529475	42536630	42546687	32	9968	9968	10409
ab83e668-fda9-4322-9f1e-a78e0d02b6b4	chr10	-1	42534253	42535642	42536403	42537526	15636	16904	17977	19199
ab83e668-fda9-4322-9f1e-a78e0d02b6b4	chr10	-1	42533169	42533917	42536403	42537526	15636	16904	16974	17621
93aefc4d-ac88-4061-a912-f8551f224234	chr14	1	19711942	19742219	19833190	19863875	30	26546	26553	52523
93aefc4d-ac88-4061-a912-f8551f224234	chr14	1	19711942	19742219	19833190	19863875	30	26546	26553	52523
b06905ed-5017-4f6f-b19d-c299fc6032a6	chr2	-1	100410819	100412335	100415015	100415175	4607	4757	5713	7003
b06905ed-5017-4f6f-b19d-c299fc6032a6	chr2	-1	100410819	100412335	100415015	100415175	4607	4757	5713	7003
ec6aa34c-3ea7-4d8d-bcca-63e9255fb538	chr17	-1	57673807	57675114	58054810	58056870	23	1969	1973	3096
ec6aa34c-3ea7-4d8d-bcca-63e9255fb538	chr17	1	57673759	57674189	58055021	58056414	1893	3096	3187	3585
ec6aa34c-3ea7-4d8d-bcca-63e9255fb538	chr17	-1	57673807	57675200	58054892	58056870	23	1892	1893	3096
ec6aa34c-3ea7-4d8d-bcca-63e9255fb538	chr17	1	57673759	57674189	58055021	58056414	1893	3096	3187	3585
b9a4cada-67fd-4d36-9097-1366c6aab47e	chr1	-1	109343693	109354628	109364017	109364849	27423	28053	35009	44173
b9a4cada-67fd-4d36-9097-1366c6aab47e	chr1	-1	109343693	109354628	109364017	109364849	27423	28053	35009	44173
b9a4cada-67fd-4d36-9097-1366c6aab47e	chr1	-1	109363244	109363394	109364017	109364849	27423	28053	28515	28651
28eb6ffe-4fe6-4099-a584-dae26d48a288	chr1	-1	323666	324373	668421	669363	30	927	930	1587
28eb6ffe-4fe6-4099-a584-dae26d48a288	chr1	-1	323666	324391	665097	665955	30	849	915	1587
8729f89d-5dcd-45fc-bad3-628349cba303	chr9	-1	140455600	140457404	140457999	140458097	2497	2595	2610	4353
a0c26e70-e767-40aa-9dac-08837416024d	chr10	1	42397778	42399291	42400567	42400969	27	421	453	1923
a0c26e70-e767-40aa-9dac-08837416024d	chr10	1	42397796	42398952	42400567	42401340	27	779	796	1923
bc63e306-3046-46eb-a75a-0c518416f6c0	chr9	-1	40768097	40770410	41260480	41262869	29	2351	2351	4330
eaf2c64a-9f34-4039-91da-853afc4637f5	chr1	1	108811552	108813760	108965814	108968799	27	2812	2838	4683
eaf2c64a-9f34-4039-91da-853afc4637f5	chr1	1	108811552	108813760	108965814	108968799	27	2812	2838	4683
6f83e169-9520-496b-a44a-2df353954b35	chr5	-1	100217254	100217944	100219988	100228960	28	8766	10102	10686
6f83e169-9520-496b-a44a-2df353954b35	chr5	-1	100217254	100217944	100219988	100228960	28	8766	10102	10686
a6fb26ac-6c1a-421c-ab22-ad93b0229974	chr16	-1	21469342	21470079	21902504	21903354	4333	5065	5529	6167
a6fb26ac-6c1a-421c-ab22-ad93b0229974	chr16	-1	21901583	21902322	21902504	21903354	4333	5065	5529	6167
4b5aa684-a31d-454f-8ea0-c46ee3b3de63	chr1	-1	93073085	93092626	93104305	93111932	52682	59087	67367	85234
4b5aa684-a31d-454f-8ea0-c46ee3b3de63	chr1	-1	93073085	93092626	93102099	93103334	59820	60803	67367	85234
4b5aa684-a31d-454f-8ea0-c46ee3b3de63	chr1	-1	93104305	93111932	93117624	93118217	47710	48234	52682	59087
4b5aa684-a31d-454f-8ea0-c46ee3b3de63	chr1	-1	93073085	93092626	93104305	93111932	52682	59087	67367	85234
4b5aa684-a31d-454f-8ea0-c46ee3b3de63	chr1	-1	93102099	93103334	93104305	93111932	52682	59087	59820	60803
4b5aa684-a31d-454f-8ea0-c46ee3b3de63	chr1	-1	93102099	93103334	93104305	93111932	52682	59087	59820	60803
4b5aa684-a31d-454f-8ea0-c46ee3b3de63	chr1	-1	93073085	93092626	93102099	93103334	59820	60803	67367	85234
e40292d3-5963-485b-8d9f-e1c9cc8aed13	chrM	1	8	288	16237	16571	32	338	347	616
e40292d3-5963-485b-8d9f-e1c9cc8aed13	chrM	1	8	288	16237	16571	32	338	347	616
9b8fda68-549c-4758-a7dc-f7f89808d3e4	chrM	1	6	3391	16206	16542	38	360	391	3534
bae9fb24-8c61-4737-9563-1318124d6e29	chr11	1	4249679	4252666	4265712	4269543	40	3780	3830	6366
bae9fb24-8c61-4737-9563-1318124d6e29	chr11	1	4249621	4252666	4265712	4269536	40	3773	3778	6366
586abee6-8932-4630-85f1-e808f29130dc	chr20	-1	59190993	59195748	59198678	59198818	16949	17066	19192	23310
586abee6-8932-4630-85f1-e808f29130dc	chr20	-1	59190993	59195748	59198678	59198818	16949	17066	19192	23310
580a447f-2dc8-483b-b588-ededbf334f47	chr5	1	69637047	69640047	69666470	69669674	30	3142	3176	5865
580a447f-2dc8-483b-b588-ededbf334f47	chr5	-1	69666611	69669611	69932030	69935231	30	3142	3176	5865
580a447f-2dc8-483b-b588-ededbf334f47	chr5	1	69932093	69935090	69961523	69964727	30	3142	3176	5865
580a447f-2dc8-483b-b588-ededbf334f47	chr5	1	69637047	69640047	69961523	69964727	30	3142	3176	5865
93392ae0-b206-4f62-b1dd-cef881862a94	chr7	1	61250857	61258737	61380768	61382863	53	2078	2079	9787
3605c661-ef3a-4953-b41e-e1b63f414d89	chr2	1	96095340	96095608	96312632	96313467	32	842	842	1104
3605c661-ef3a-4953-b41e-e1b63f414d89	chr2	1	96095330	96095608	96312632	96313442	32	821	832	1104
2a1dc61e-326f-43ec-918f-1d51f14cd982	chr5	1	69692571	69695544	69883364	69886490	34	3099	3099	5791
2a1dc61e-326f-43ec-918f-1d51f14cd982	chr5	-1	69587825	69590792	69692416	69695544	34	3099	3099	5791
2a1dc61e-326f-43ec-918f-1d51f14cd982	chr5	-1	69883364	69886335	70010813	70013941	34	3099	3099	5791
2a1dc61e-326f-43ec-918f-1d51f14cd982	chr5	-1	69587825	69590792	70010813	70013941	34	3099	3099	5791
2a1dc61e-326f-43ec-918f-1d51f14cd982	chr5	-1	69883364	69886340	70010825	70013941	34	3089	3094	5791
a38523ea-cd40-4f31-8225-98f725f6cd05	chr11	-1	70939575	70944115	70949438	70949762	15912	16224	20191	23908
a38523ea-cd40-4f31-8225-98f725f6cd05	chr11	-1	70939575	70944115	70949438	70949762	15912	16224	20191	23908
db6b7103-9a75-420f-b4ef-120def6c3b9b	chr12	-1	72253914	72256473	72260390	72265877	25824	30150	33109	35100
db6b7103-9a75-420f-b4ef-120def6c3b9b	chr12	-1	72240848	72242611	72260390	72265877	25824	30150	43453	44843
db6b7103-9a75-420f-b4ef-120def6c3b9b	chr12	-1	72250466	72251585	72260390	72265877	25824	30150	36707	37567
db6b7103-9a75-420f-b4ef-120def6c3b9b	chr12	-1	72247957	72248782	72260390	72265877	25824	30150	38814	39470
db6b7103-9a75-420f-b4ef-120def6c3b9b	chr12	-1	72253914	72256473	72260390	72265877	25824	30150	33109	35100
db6b7103-9a75-420f-b4ef-120def6c3b9b	chr12	-1	72240848	72242611	72253914	72256473	33109	35100	43453	44843
db6b7103-9a75-420f-b4ef-120def6c3b9b	chr12	-1	72250466	72251585	72253914	72256473	33109	35100	36707	37567
db6b7103-9a75-420f-b4ef-120def6c3b9b	chr12	-1	72247957	72248782	72253914	72256473	33109	35100	38814	39470
db6b7103-9a75-420f-b4ef-120def6c3b9b	chr12	-1	72240848	72242611	72260390	72265877	25824	30150	43453	44843
db6b7103-9a75-420f-b4ef-120def6c3b9b	chr12	-1	72240848	72242611	72253914	72256473	33109	35100	43453	44843
db6b7103-9a75-420f-b4ef-120def6c3b9b	chr12	-1	72240848	72242611	72250466	72251585	36707	37567	43453	44843
db6b7103-9a75-420f-b4ef-120def6c3b9b	chr12	-1	72240848	72242611	72247957	72248782	38814	39470	43453	44843
db6b7103-9a75-420f-b4ef-120def6c3b9b	chr12	-1	72250466	72251585	72260390	72265877	25824	30150	36707	37567
db6b7103-9a75-420f-b4ef-120def6c3b9b	chr12	-1	72250466	72251585	72253914	72256473	33109	35100	36707	37567
db6b7103-9a75-420f-b4ef-120def6c3b9b	chr12	-1	72240848	72242611	72250466	72251585	36707	37567	43453	44843
db6b7103-9a75-420f-b4ef-120def6c3b9b	chr12	-1	72247957	72248782	72250466	72251585	36707	37567	38814	39470
db6b7103-9a75-420f-b4ef-120def6c3b9b	chr12	-1	72247957	72248782	72260390	72265877	25824	30150	38814	39470
db6b7103-9a75-420f-b4ef-120def6c3b9b	chr12	-1	72247957	72248782	72253914	72256473	33109	35100	38814	39470
db6b7103-9a75-420f-b4ef-120def6c3b9b	chr12	-1	72247957	72248782	72250466	72251585	36707	37567	38814	39470
db6b7103-9a75-420f-b4ef-120def6c3b9b	chr12	-1	72240848	72242611	72247957	72248782	38814	39470	43453	44843
1ec082d5-56f5-4fdd-b2dd-b330b595df24	chr17	1	57658357	57658911	58071335	58072609	38	1189	1275	1790
1ec082d5-56f5-4fdd-b2dd-b330b595df24	chr17	1	57658357	57658911	58071335	58072609	38	1189	1275	1790
8ea8c534-4466-4c89-8fa1-4585f7f652f5	chr18	-1	1082437	1082668	1084044	1096258	29	11957	12477	12701
8ea8c534-4466-4c89-8fa1-4585f7f652f5	chr18	-1	1082437	1082668	1084044	1096258	29	11957	12477	12701
254ed25b-b353-4561-8560-fc1a95d31d41	chr16	-1	32278105	32279231	32672413	32673971	27	1535	1535	2524
254ed25b-b353-4561-8560-fc1a95d31d41	chr16	-1	32278105	32279237	32672419	32673971	27	1529	1529	2524
28843e84-da5a-4885-b894-413f6b4f823f	chr17	-1	57672449	57672878	58057198	58060761	40	3448	3449	3847
28843e84-da5a-4885-b894-413f6b4f823f	chr17	-1	57672449	57672887	58057206	58060761	40	3439	3441	3847
96429821-14b9-40d6-b0a5-95af7892b720	chr5	-1	69845495	69846622	70051468	70052993	47	1502	1506	2475
96429821-14b9-40d6-b0a5-95af7892b720	chr5	1	70051481	70052619	70549080	70550607	47	1502	1506	2475
96429821-14b9-40d6-b0a5-95af7892b720	chr5	-1	68969386	68970453	69175552	69177111	47	1502	1558	2475
96429821-14b9-40d6-b0a5-95af7892b720	chr5	1	69175664	69176737	69548753	69550301	47	1502	1558	2475
96429821-14b9-40d6-b0a5-95af7892b720	chr5	1	70051481	70052619	70549080	70550607	47	1502	1506	2475
ecc80484-8e93-4601-933c-1a2056930f77	chr4	-1	49305407	49309736	49512119	49542205	28	28049	31004	35131
19030e61-3cb7-4ca7-8f35-029cba9285a5	chr17	1	58108537	58109609	58191317	58193128	33	1786	1791	2779
19030e61-3cb7-4ca7-8f35-029cba9285a5	chr17	1	58108529	58109609	58191317	58193123	33	1781	1781	2779
e64f7a1d-c6bb-4365-99ba-731567d36704	chr11	-1	124706415	124714913	124716571	124723144	55	6058	7031	14861
e64f7a1d-c6bb-4365-99ba-731567d36704	chr11	-1	124706415	124714913	124716571	124723144	55	6058	7031	14861
aed6e57b-dca9-4f7d-91a5-f6ef996c17ad	chrY	1	58983340	58985918	58990855	58992080	6148	7225	7339	9740
c9f8be80-8a69-4909-94e4-f139fe23d746	chr9	-1	97090851	97102926	97104164	97106194	234	1983	2423	12158
c9f8be80-8a69-4909-94e4-f139fe23d746	chr9	-1	97090851	97102926	97104164	97106194	234	1983	2423	12158
4fcbd87c-b0ef-484f-97c2-08c2d0719d93	chr1	-1	116421800	116423040	116424686	116432381	718	7281	8148	9180
4fcbd87c-b0ef-484f-97c2-08c2d0719d93	chr1	-1	116421800	116423040	116424686	116432381	718	7281	8148	9180
e981be37-4f0d-4693-9f50-3ebcecee64f9	chrX	-1	99509881	99510819	99512787	99515237	46	2401	2407	3278
e981be37-4f0d-4693-9f50-3ebcecee64f9	chrX	-1	99509881	99510819	99512787	99515237	46	2401	2407	3278
61d15ee2-c124-4c31-abe8-9f252b54823c	chrY	1	13475658	13476888	13479010	13485251	2343	8597	9027	10120
e9831a08-ebc9-4a55-932f-f8d355eed750	chrX	1	49013531	49017869	49022930	49026940	11352	14598	19976	23397
e9831a08-ebc9-4a55-932f-f8d355eed750	chrX	1	49013531	49017869	49022930	49026940	11352	14598	19976	23397
61aa6704-8e7b-4dc7-9051-b1b50efc5923	chr9	-1	46712129	46712293	46818905	46819664	31	755	761	918
61aa6704-8e7b-4dc7-9051-b1b50efc5923	chr9	-1	46712129	46712293	46818905	46819664	31	755	761	918
5bfc5cb7-d264-4118-b3d9-f6edf82b6715	chr10	-1	42391679	42395860	42596730	42600392	31	3453	3533	7397
5bfc5cb7-d264-4118-b3d9-f6edf82b6715	chr10	-1	42389856	42394287	42596730	42600392	31	3453	3527	7397
5bfc5cb7-d264-4118-b3d9-f6edf82b6715	chr10	-1	42393037	42397292	42596730	42600392	31	3453	3790	7398
5bfc5cb7-d264-4118-b3d9-f6edf82b6715	chr10	-1	42384285	42384785	42386364	42395345	31	6909	6911	7397
5bfc5cb7-d264-4118-b3d9-f6edf82b6715	chr10	-1	42385642	42386161	42386364	42395345	31	6909	6911	7398
895bd8de-9be2-4855-a9f6-2f6b17709a3c	chr10	-1	42387271	42387629	42596702	42598767	422	2347	2348	2697
ba3b2e79-ec21-4551-9f21-d12e8c8505f4	chr11	-1	72113594	72126037	72127800	72134149	26936	32078	33014	43378
0bc6c98b-705f-4238-8092-437e6a9cf5c0	chr13	-1	21986266	21988675	21999127	21999917	26463	27133	33968	36084
0bc6c98b-705f-4238-8092-437e6a9cf5c0	chr13	-1	21986266	21988675	21998260	21999889	26486	27756	33968	36084
0bc6c98b-705f-4238-8092-437e6a9cf5c0	chr13	-1	21986266	21988675	21999127	21999917	26463	27133	33968	36084
0bc6c98b-705f-4238-8092-437e6a9cf5c0	chr13	-1	21998260	21998571	21999127	21999917	26463	27133	27472	27756
0bc6c98b-705f-4238-8092-437e6a9cf5c0	chr13	-1	21986266	21988675	21998260	21999889	26486	27756	33968	36084
6c830c93-d55e-40ea-8f08-4a096fd3b9e8	chr10	1	42386440	42396182	42597464	42601174	39	2977	2977	11767
223a73c5-bcfd-48ec-821a-e6e9be85d6ea	chr17	1	22246363	22249497	22253619	22263000	101	9119	9127	12093
223a73c5-bcfd-48ec-821a-e6e9be85d6ea	chr17	1	22248742	22251873	22253619	22263000	101	9119	9127	12093
d71cdfbd-4548-4986-8ecb-5348065600fb	chr6	-1	114070075	114074168	114075498	114079907	12090	15628	16600	19915
d71cdfbd-4548-4986-8ecb-5348065600fb	chr6	-1	114070075	114072279	114073517	114079907	12090	17139	18053	19915
d125ab54-3dc7-4069-bd6e-456658f596cc	chr1	-1	247570526	247574159	247574179	247574673	33	501	3139	6564
d125ab54-3dc7-4069-bd6e-456658f596cc	chr1	-1	247570526	247574159	247574179	247574673	33	501	3139	6564
f2e9d6f0-c2ba-4b39-9c8f-6e6343adc814	chr10	-1	42400059	42400703	42531604	42541203	29	9471	9492	10112
f2e9d6f0-c2ba-4b39-9c8f-6e6343adc814	chr10	-1	42398193	42398840	42531604	42541203	29	9471	9492	10114
[truncated: 37,524 more rows]
